# Supplementary material for: Network dynamics of momentary affect states and future course of psychopathology in adolescents
Source: PLoS One. 2021 Mar 4;16(3):e0247458. doi: 10.1371/journal.pone.0247458 (PMC7932519; doi:10.1371/journal.pone.0247458)
Supplement: S1 Data — (R) [file pone.0247458.s006.R]

##############################################################################
#                                                                            #        
#       Script for the "Network dynamics of momentary affect states and      #
#               future course of psychopathology in adolescents"             #   
#                                                                            #  
#                              Supplementary R script                        #    
#                                                                            #    
#                                                                            #  
##############################################################################

##### Data import and preparations#####

# Function to install a package or load if it exists. 
# Credits to: https://stackoverflow.com/a/9341833/5252007
load.package <- function(name) {
  if(!require(name, character.only = TRUE)) {
    install.packages(name, dep = TRUE)
    if(!require(name, character.only = TRUE)) stop("Package not found.")
  }
}

# Load the packages we will need.
load.package("readstata13") #For importing datasets
load.package("plyr")        #For data transformation, function "count"
load.package("dplyr")       #For data description, function "group_by" etc.
load.package("statar")      #For selecting groups
load.package("nlme")        #For multilevel models
load.package("DataCombine") #For laggind variables
load.package("qgraph")      #For network analysis
load.package("tidyr")       #To complete dataset
load.package("lattice")     #To plot missings
load.package("moments")     #For skewness and kurtosis 
load.package("parallel")

##Uploading the databases
my_data_main <- read.dta13("twinssCan2.3.dta")

###Creating the subset with cross-sectional data
data_des <- subset(my_data_main, select = c("subjno","idtw", "_1_J1", "_1_J2", "_1_J3", "_1_J4", "_1_scl90_tot", "_2_scl90_tot", "gender", "age_wave1"))

###Deleting parents and other unrelated participants (they do not have the age data): 

data_des<-data_des[!is.na(data_des$age_wave1), ]

##creating the variable representing the number of beeps for each individual: 
n_beeps <- plyr::count(data_des,c('subjno'))
data_des <- merge(n_beeps, data_des, by = "subjno")
rm(n_beeps)

####Sample selection process#### 
###Now the dataset is collapsed: 
data_des <- aggregate(.~subjno, data_des, mean, na.action=NULL) 

###Selection of the subsample with the lower level of happy childhood experiences: 

#checking the missings in the JTV items first: 

summary(data_des[c("_1_J1", "_1_J2", "_1_J3", "_1_J4")]) ## all items have the same number of missings 
## see the descriptive statistics part below for more details

data_des$subjno[is.na(data_des$`_1_J1`)] 
data_des$subjno[is.na(data_des$`_1_J2`)] 
data_des$subjno[is.na(data_des$`_1_J3`)] 
data_des$subjno[is.na(data_des$`_1_J4`)] ##and they belong to the same people

#Calculating then the JTV sum score: 

data_des$chi_exp <- data_des$`_1_J1` + data_des$`_1_J2` + data_des$`_1_J3` + data_des$`_1_J4` 

length(data_des$subjno[is.na(data_des$chi_exp)]) ## 25 people do not have values
data_des<-data_des[!is.na(data_des$chi_exp), ] ## they are omitted from the sample

#Splitting the sample to select the subsample with the lowest level of JTV sumscore (becasue items are formulating positively):  

data_des$chi_exp_2 <- xtile(data_des$chi_exp, n = 2)  

table(data_des$chi_exp_2) ## resulting in 451 people with lower level of JTV sumscore

data_des<-data_des[data_des$chi_exp_2 == 1, ] # Deleting people with high level of happy childhood


### SCL-90 scores: 

#Checking missings: 
summary(data_des[c("_1_scl90_tot", "_2_scl90_tot")]) ## see the descriptive statistics part below for more details

#Calculating the change score: 
data_des$scl_change <- data_des$`_2_scl90_tot` - data_des$`_1_scl90_tot` # thus people with missings either on T0 or T1 will have NAs 

length(data_des$subjno[!is.na(data_des$scl_change)]) # 249 participants have data availible 

# Deleting the participants without SCL scores: 

data_des<-data_des[!is.na(data_des$scl_change), ]

### Having more than 30% of ESM data available: 

length(data_des$subjno[(data_des$freq <= 18)]) #the study period consisted of 6 days with 10 beeps per day; 
                                               #60 is considered max (some people have more, but 60 was the aim)
                                               #and therefore 30% of 60 is 18. We exclude all people (10) with 
                                               #18 or less beeps:

data_des <- data_des[data_des$freq > 18, ] # resulting in 239 participants 

### Creating groups 

data_des$group <- xtile(data_des$scl_change, 3)
data_des$group <- factor(data_des$group, labels = c("Decrease group", "Stable group", "Increase group"))

table(data_des$group, data_des$scl_change)

data_des <- data_des[!data_des$group == "Decrease group", ] #excluding people from the group with the decrease of symptoms

### creating person-mean centered ESM variables: 
## this step is not possible to combine with the cross-sectional data frame because the action with NAs is different: 
temp_esm <- subset(my_data_main, select = c("subjno", "mood_cheerful", "mood_relaxed", "mood_lonely", "mood_irritat",  "mood_down", "phy_energy"))
temp_esm <- aggregate(.~subjno, temp_esm, mean, na.rm = T) 
names(temp_esm) <- c("subjno", "mean_che", "mean_rel", "mean_lnl", "mean_irr", "mean_down", "mean_enr")
temp_esm <- temp_esm[temp_esm$subjno %in% data_des$subjno, ] #deleting extra people 


###Merging the datasets together: 

my_data <- subset(my_data_main, select = c("subjno", "dayno", "beepno", "idtw", "mood_cheerful", "mood_relaxed", "mood_lonely", "mood_irritat",  "mood_down", "phy_energy"))
my_data <- my_data[my_data$subjno %in% data_des$subjno, ] #deleting extra people 
length(unique(my_data$subjno)) ## checking that the number of people is correct 

my_data <- merge(my_data, data_des[c("subjno", "group", "gender", "age_wave1")], by = "subjno")
my_data <- merge(my_data, temp_esm, by = "subjno")

### calculating person-mean centered ESM variables: 

my_data$cheerf_with <- my_data$mood_cheerful - my_data$mean_che
my_data$relax_with <- my_data$mood_relaxed - my_data$mean_rel
my_data$energy_with <- my_data$phy_energy - my_data$mean_enr
my_data$irrit_with <- my_data$mood_irritat - my_data$mean_irr
my_data$down_with <- my_data$mood_down - my_data$mean_down
my_data$lonely_with <- my_data$mood_lonely - my_data$mean_lnl

### Expanding the dataset so there is a true structure for time-series data

my_data <- my_data[order(my_data$subjno, my_data$dayno, my_data$beepno),]
my_data_complete <- complete(my_data, nesting(group, idtw, subjno), dayno = 1:42, beepno=1:15) ### 42 is the maximum day number; 
              # adding 15th beeps add one line of NAs for the night lag, thus excluding this lags from the model  
my_data_complete <- my_data_complete[!is.na(my_data_complete$beepno), ]
my_data_complete$id_time <- my_data_complete$dayno*100 + my_data_complete$beepno

### Lagging
my_data_complete = slide(my_data_complete, Var = "cheerf_with", GroupVar = "subjno", NewVar = "s_chr.l", TimeVar = "beepno", slideBy =-1)
my_data_complete = slide(my_data_complete, Var = "relax_with", GroupVar = "subjno", NewVar = "s_rlx.l", TimeVar = "beepno", slideBy =-1)
my_data_complete = slide(my_data_complete, Var = "energy_with", GroupVar = "subjno", NewVar = "s_enr.l", TimeVar = "beepno", slideBy =-1)
my_data_complete = slide(my_data_complete, Var = "irrit_with", GroupVar = "subjno", NewVar = "s_irr.l", TimeVar = "beepno", slideBy =-1)
my_data_complete = slide(my_data_complete, Var = "down_with", GroupVar = "subjno", NewVar = "s_dwn.l", TimeVar = "beepno", slideBy =-1)
my_data_complete = slide(my_data_complete, Var = "lonely_with", GroupVar = "subjno", NewVar = "s_lnl.l", TimeVar = "beepno", slideBy =-1)

#####  Main analysis #####

# Models for the Stable group # 

model_che_1 <- lme(mood_cheerful ~ s_chr.l + s_rlx.l + s_enr.l + s_irr.l + s_dwn.l + s_lnl.l + id_time, random=list(idtw = ~1, subjno = pdDiag(~ 1 + id_time + s_chr.l + s_rlx.l  + s_enr.l + s_irr.l + s_dwn.l + s_lnl.l)), correlation = corCAR1(form = ~ id_time | idtw / subjno), data=my_data_complete, na.action=na.omit, control=list(opt="optim"), subset=group=="Stable group")
mat_che_1 <- matrix(as.vector(fixed.effects(model_che_1))[c(2:7)], 6, 1)
model_rlx_1 <- lme(mood_relaxed ~ s_chr.l + s_rlx.l + s_enr.l + s_irr.l + s_dwn.l + s_lnl.l + id_time, random=list(idtw = ~1, subjno = pdDiag(~ 1 + id_time + s_chr.l + s_rlx.l  + s_enr.l + s_irr.l + s_dwn.l + s_lnl.l)), correlation = corCAR1(form = ~ id_time | idtw / subjno), data=my_data_complete, na.action=na.omit, control=list(opt="optim"), subset=group=="Stable group")
mat_rlx_1 <- matrix(as.vector(fixed.effects(model_rlx_1))[c(2:7)], 6, 1)
model_enr_1 <- lme(phy_energy ~ s_chr.l + s_rlx.l + s_enr.l + s_irr.l + s_dwn.l + s_lnl.l + id_time, random=list(idtw = ~1, subjno = pdDiag(~ 1 + id_time + s_chr.l + s_rlx.l  + s_enr.l + s_irr.l + s_dwn.l + s_lnl.l)), correlation = corCAR1(form = ~ id_time | idtw / subjno), data=my_data_complete, na.action=na.omit, control=list(opt="optim"), subset=group=="Stable group")
mat_enr_1 <- matrix(as.vector(fixed.effects(model_enr_1))[c(2:7)], 6, 1)
model_irr_1 <- lme(mood_irritat ~ s_chr.l + s_rlx.l + s_enr.l + s_irr.l + s_dwn.l + s_lnl.l + id_time, random=list(idtw = ~1, subjno = pdDiag(~ 1 + id_time + s_chr.l + s_rlx.l  + s_enr.l + s_irr.l + s_dwn.l + s_lnl.l)), correlation = corCAR1(form = ~ id_time | idtw / subjno), data=my_data_complete, na.action=na.omit, control=list(opt="optim"), subset=group=="Stable group")
mat_irr_1 <- matrix(as.vector(fixed.effects(model_irr_1))[c(2:7)], 6, 1)
model_dwn_1 <- lme(mood_down ~ s_chr.l + s_rlx.l + s_enr.l + s_irr.l + s_dwn.l + s_lnl.l + id_time, random=list(idtw = ~1, subjno = pdDiag(~ 1 + id_time + s_chr.l + s_rlx.l  + s_enr.l + s_irr.l + s_dwn.l + s_lnl.l)), correlation = corCAR1(form = ~ id_time | idtw / subjno), data=my_data_complete, na.action=na.omit, control=list(opt="optim"), subset=group=="Stable group")
mat_dwn_1 <- matrix(as.vector(fixed.effects(model_dwn_1))[c(2:7)], 6, 1)
model_lnl_1 <- lme(mood_lonely ~ s_chr.l + s_rlx.l + s_enr.l + s_irr.l + s_dwn.l + s_lnl.l + id_time, random=list(idtw = ~1, subjno = pdDiag(~ 1 + id_time + s_chr.l + s_rlx.l  + s_enr.l + s_irr.l + s_dwn.l + s_lnl.l)), correlation = corCAR1(form = ~ id_time | idtw / subjno), data=my_data_complete, na.action=na.omit, control=list(opt="optim"), subset=group=="Stable group")
mat_lnl_1 <- matrix(as.vector(fixed.effects(model_lnl_1))[c(2:7)], 6, 1)

network_group_1 <- (cbind(mat_che_1, mat_rlx_1,  mat_enr_1, mat_irr_1, mat_dwn_1, mat_lnl_1))


# Saving coefficients (round) to the file. 
write.table(round(t(network_group_1), 2), file="Stable group_results.txt", sep="\t")

##### And now creating the networks with only signiffiant paths ## 

mat_sig_che_1 <- as.data.frame(coef(summary(model_che_1))[2:7, c("Value", "p-value")])
mat_sig_che_1$Value[mat_sig_che_1$`p-value` >= 0.05 ] <- 0 
mat_sig_rlx_1 <- as.data.frame(coef(summary(model_rlx_1))[2:7, c("Value", "p-value")])
mat_sig_rlx_1$Value[mat_sig_rlx_1$`p-value` >= 0.05 ] <- 0 
mat_sig_enr_1 <- as.data.frame(coef(summary(model_enr_1))[2:7, c("Value", "p-value")])
mat_sig_enr_1$Value[mat_sig_enr_1$`p-value` >= 0.05 ] <- 0 
mat_sig_irr_1 <- as.data.frame(coef(summary(model_irr_1))[2:7, c("Value", "p-value")])
mat_sig_irr_1$Value[mat_sig_irr_1$`p-value` >= 0.05 ] <- 0 
mat_sig_dwn_1 <- as.data.frame(coef(summary(model_dwn_1))[2:7, c("Value", "p-value")])
mat_sig_dwn_1$Value[mat_sig_dwn_1$`p-value` >= 0.05 ] <- 0 
mat_sig_lnl_1 <- as.data.frame(coef(summary(model_lnl_1))[2:7, c("Value", "p-value")])
mat_sig_lnl_1$Value[mat_sig_lnl_1$`p-value` >= 0.05 ] <- 0 

network_sig_group_1 <- cbind(mat_sig_che_1[,1], mat_sig_rlx_1[,1], mat_sig_enr_1[,1], mat_sig_irr_1[,1], mat_sig_dwn_1[,1], mat_sig_lnl_1[,1])

# Models for the Increase group # 

model_che_2 <- lme(mood_cheerful ~ s_chr.l + s_rlx.l + s_enr.l + s_irr.l + s_dwn.l + s_lnl.l + id_time, random=list(idtw = ~1, subjno = pdDiag(~ 1 + id_time + s_chr.l + s_rlx.l  + s_enr.l + s_irr.l + s_dwn.l + s_lnl.l)), correlation = corCAR1(form = ~ id_time | idtw / subjno), data=my_data_complete, na.action=na.omit, control=list(opt="optim"), subset=group=="Increase group")
mat_che_2 <- matrix(as.vector(fixed.effects(model_che_2))[c(2:7)], 6, 1)
model_rlx_2 <- lme(mood_relaxed ~ s_chr.l + s_rlx.l + s_enr.l + s_irr.l + s_dwn.l + s_lnl.l + id_time, random=list(idtw = ~1, subjno = pdDiag(~ 1 + id_time + s_chr.l + s_rlx.l  + s_enr.l + s_irr.l + s_dwn.l + s_lnl.l)), correlation = corCAR1(form = ~ id_time | idtw / subjno), data=my_data_complete, na.action=na.omit, control=list(opt="optim"), subset=group=="Increase group")
mat_rlx_2 <- matrix(as.vector(fixed.effects(model_rlx_2))[c(2:7)], 6, 1)
model_enr_2 <- lme(phy_energy ~ s_chr.l + s_rlx.l + s_enr.l + s_irr.l + s_dwn.l + s_lnl.l + id_time, random=list(idtw = ~1, subjno = pdDiag(~ 1 + id_time + s_chr.l + s_rlx.l  + s_enr.l + s_irr.l + s_dwn.l + s_lnl.l)), correlation = corCAR1(form = ~ id_time | idtw / subjno), data=my_data_complete, na.action=na.omit, control=list(opt="optim"), subset=group=="Increase group")
mat_enr_2 <- matrix(as.vector(fixed.effects(model_enr_2))[c(2:7)], 6, 1)
model_irr_2 <- lme(mood_irritat ~ s_chr.l + s_rlx.l + s_enr.l + s_irr.l + s_dwn.l + s_lnl.l + id_time, random=list(idtw = ~1, subjno = pdDiag(~ 1 + id_time + s_chr.l + s_rlx.l  + s_enr.l + s_irr.l + s_dwn.l + s_lnl.l)), correlation = corCAR1(form = ~ id_time | idtw / subjno), data=my_data_complete, na.action=na.omit, control=list(opt="optim"), subset=group=="Increase group")
mat_irr_2 <- matrix(as.vector(fixed.effects(model_irr_2))[c(2:7)], 6, 1)
model_dwn_2 <- lme(mood_down ~ s_chr.l + s_rlx.l + s_enr.l + s_irr.l + s_dwn.l + s_lnl.l + id_time, random=list(idtw = ~1, subjno = pdDiag(~ 1 + id_time + s_chr.l + s_rlx.l  + s_enr.l + s_irr.l + s_dwn.l + s_lnl.l)), correlation = corCAR1(form = ~ id_time | idtw / subjno), data=my_data_complete, na.action=na.omit, control=list(opt="optim"), subset=group=="Increase group")
mat_dwn_2 <- matrix(as.vector(fixed.effects(model_dwn_2))[c(2:7)], 6, 1)
model_lnl_2 <- lme(mood_lonely ~ s_chr.l + s_rlx.l + s_enr.l + s_irr.l + s_dwn.l + s_lnl.l + id_time, random=list(idtw = ~1, subjno = pdDiag(~ 1 + id_time + s_chr.l + s_rlx.l  + s_enr.l + s_irr.l + s_dwn.l + s_lnl.l)), correlation = corCAR1(form = ~ id_time | idtw / subjno), data=my_data_complete, na.action=na.omit, control=list(opt="optim"), subset=group=="Increase group")
mat_lnl_2 <- matrix(as.vector(fixed.effects(model_lnl_2))[c(2:7)], 6, 1)
network_group_2 <- (cbind(mat_che_2, mat_rlx_2,  mat_enr_2, mat_irr_2, mat_dwn_2, mat_lnl_2))


# Saving coefficients (round) to the  file. 
#write.table(round(t(network_group_2), 2), file="Increase group_results.txt", sep="\t")

##### And now creating the networks with only signiffiant paths ## 

mat_sig_che_2 <- as.data.frame(coef(summary(model_che_2))[2:7, c("Value", "p-value")])
mat_sig_che_2$Value[mat_sig_che_2$`p-value` >= 0.05 ] <- 0 
mat_sig_rlx_2 <- as.data.frame(coef(summary(model_rlx_2))[2:7, c("Value", "p-value")])
mat_sig_rlx_2$Value[mat_sig_rlx_2$`p-value` >= 0.05 ] <- 0 
mat_sig_enr_2 <- as.data.frame(coef(summary(model_enr_2))[2:7, c("Value", "p-value")])
mat_sig_enr_2$Value[mat_sig_enr_2$`p-value` >= 0.05 ] <- 0 
mat_sig_irr_2 <- as.data.frame(coef(summary(model_irr_2))[2:7, c("Value", "p-value")])
mat_sig_irr_2$Value[mat_sig_irr_2$`p-value` >= 0.05 ] <- 0 
mat_sig_dwn_2 <- as.data.frame(coef(summary(model_dwn_2))[2:7, c("Value", "p-value")])
mat_sig_dwn_2$Value[mat_sig_dwn_2$`p-value` >= 0.05 ] <- 0 
mat_sig_lnl_2 <- as.data.frame(coef(summary(model_lnl_2))[2:7, c("Value", "p-value")])
mat_sig_lnl_2$Value[mat_sig_lnl_2$`p-value` >= 0.05 ] <- 0 

network_sig_group_2 <- (cbind(mat_sig_che_2[,1], mat_sig_rlx_2[,1],  mat_sig_enr_2[,1], mat_sig_irr_2[,1], mat_sig_dwn_2[,1], mat_sig_lnl_2[,1]))

# Networks  # 

##Both groups
layout(t(1:2))

# Network of only signifficant paths # 
qgraph(network_sig_group_1, labels = c("che", "rlx", "enr", "irr", "dwn", "lnl"), negDashed = TRUE, mar = c(6,4,6,4), edge.labels = TRUE, layout = "spring", vsize = 9, esize = 15, maximum = 0.25,  maximum = 0.22, title = "The Stable group")
qgraph(network_sig_group_2, labels = c("che", "rlx", "enr", "irr",  "dwn", "lnl"), negDashed = TRUE, mar = c(6,4,6,4), edge.labels = TRUE, layout = "spring", vsize = 9, esize = 15, maximum = 0.25,  maximum = 0.22, title = "The Increase group")


### Networks of all connections ### 
qgraph(network_group_1, labels = c("che",  "rlx", "enr", "irr", "dwn", "lnl"), negDashed = TRUE, mar = c(6,4,6,4), edge.labels = TRUE, maximum = 0.22, vsize = 9, esize = 15, maximum = 0.25,  title = "The Stable group, all connections")
qgraph(network_group_2, labels = c("che", "rlx", "enr", "irr",  "dwn", "lnl"), negDashed = TRUE, mar = c(6,4,6,4), maximum = 0.22, edge.labels = TRUE, vsize = 9, esize = 15, maximum = 0.25,  title = "The Increase group, all connections")
dev.off()

###################################Networks comparisons ####

# Centrality measures # 
centralityPlot(list(network_group_1, network_group_2), theme_bw = TRUE, print = TRUE, labels = c("che", "rlx", "enr", "irr",  "dwn", "lnl"), standardized = TRUE)

# Calculation of the indicies by hand: 

# negative connectivity
neg_conn_group1 <- network_group_1[4,5]+network_group_1[4,6]+network_group_1[5,4]+network_group_1[5,6]+network_group_1[6,4]+network_group_1[6,5] 
neg_conn_group2 <- network_group_2[4,5]+network_group_2[4,6]+network_group_2[5,4]+network_group_2[5,6]+network_group_2[6,4]+network_group_2[6,5] 
#difference: 
neg_conn_group2 - neg_conn_group1
neg_conn_group2/neg_conn_group1 * 100 #Neg conn in Increase group is 2.3 times higher than in Stable one

## #how strongly negative mental states downplay positive ones? HERE I USE real values as I think that cancelling out here is a good thimng 

neg_pos_group1 <- network_group_1[4,1]+network_group_1[5,1]+network_group_1[6,1]+network_group_1[4,2]+network_group_1[5,2]+network_group_1[6,2]+network_group_1[4,3]+network_group_1[5,3]+network_group_1[6,3]
neg_pos_group2 <- network_group_2[4,1]+network_group_2[5,1]+network_group_2[6,1]+network_group_2[4,2]+network_group_2[5,2]+network_group_2[6,2]+network_group_2[4,3]+network_group_2[5,3]+network_group_2[6,3]

#difference: still stronger in the Increase group:
neg_pos_group2/neg_pos_group1 * 100 #~1.7 times stronger
#how strongly positive ones downplay negative 

pos_neg_group1 <- network_group_1[1,4]+network_group_1[2,4]+network_group_1[3,4]+network_group_1[1,5]+network_group_1[2,5]+network_group_1[3,5]+network_group_1[1,6]+network_group_1[2,6]+network_group_1[3,6]
pos_neg_group2 <- network_group_2[1,4]+network_group_2[2,4]+network_group_2[3,4]+network_group_2[1,5]+network_group_2[2,5]+network_group_2[3,5]+network_group_2[1,6]+network_group_2[2,6]+network_group_2[3,6]

#difference:  stronger in the Stable group:
pos_neg_group1/pos_neg_group2 * 100 #~1.5 times stronger in the Stable group

#OutDegree: cheerful
out_che_group1 <- abs(network_group_1[1,2])+abs(network_group_1[1,3])+abs(network_group_1[1,4])+abs(network_group_1[1,5])+abs(network_group_1[1,6]) 
out_che_group2 <- abs(network_group_2[1,2])+abs(network_group_2[1,3])+abs(network_group_2[1,4])+abs(network_group_2[1,5])+abs(network_group_2[1,6]) 
out_che_group1/out_che_group2 * 100 #~1.6 times stronger in the Stable group

#outDegree: relaxed

out_rlx_group1 <- abs(network_group_1[2,1])+abs(network_group_1[2,3])+abs(network_group_1[2,4])+abs(network_group_1[2,5])+abs(network_group_1[2,6]) 
out_rlx_group2 <- abs(network_group_2[2,1])+abs(network_group_2[2,3])+abs(network_group_2[2,4])+abs(network_group_2[2,5])+abs(network_group_2[2,6]) 
out_rlx_group1/out_rlx_group2 * 100 #~1.2 times stronger in the Stable group

#outdegree: energetic
out_enr_group1 <- abs(network_group_1[3,1])+abs(network_group_1[3,2])+abs(network_group_1[3,4])+abs(network_group_1[3,5])+abs(network_group_1[3,6]) 
out_enr_group2 <- abs(network_group_2[3,1])+abs(network_group_2[3,2])+abs(network_group_2[3,4])+abs(network_group_2[3,5])+abs(network_group_2[3,6]) 
out_enr_group2/out_enr_group1 * 100 #~1.5 times stronger in the Stable group


################# The test for overall network connectivity difference by Wolfgang Viechtbauer ###
#### Here we have 9 comparisons, as follows: 

# negative connectivity
# how strongly negative nodes affect positive ones
# how strongly positive affect negative
# Outstrength centrality for all nodes 

### permutation function
remove(dat) # in case some the test has run already in this R session # 
permfunc <- function(iter, dat, k, outnames, nobs.per.person, group.per.person) {
  
  ### set up matrices to store coefficients in
  b1.perm <- matrix(NA, nrow=k, ncol=k)
  b2.perm <- matrix(NA, nrow=k, ncol=k)
  ### reshuffle group variable
  dat$group <- rep(sample(group.per.person), times=nobs.per.person)
  ### fit models to reshuffled data
  
  for (i in 1:k) {
    
    dat$outcome <- dat[,outnames[i]]
    
    ### fit models
    res1.perm <- try(lme(outcome ~ s_chr.l + s_rlx.l + s_enr.l + s_irr.l + s_dwn.l + s_lnl.l + id_time, random=list(idtw = ~1, subjno = pdDiag(~ id_time + s_chr.l + s_rlx.l + s_enr.l + s_irr.l + s_dwn.l + s_lnl.l)), correlation = corCAR1(form = ~ id_time | idtw / subjno),  data=dat, na.action=na.omit, control=list(opt="optim"), subset=group=="Stable group"), silent=TRUE)
    res2.perm <- try(lme(outcome ~ s_chr.l + s_rlx.l + s_enr.l + s_irr.l + s_dwn.l + s_lnl.l + id_time, random=list(idtw = ~1, subjno = pdDiag(~ id_time + s_chr.l + s_rlx.l + s_enr.l + s_irr.l + s_dwn.l + s_lnl.l)), correlation = corCAR1(form = ~ id_time | idtw / subjno), data=dat, na.action=na.omit, control=list(opt="optim"), subset=group=="Increase group"), silent=TRUE)
    
    ### if one of the models doesn't converge, return NA; otherwise store coefficients
    
    if (inherits(res1.perm, "try-error") | inherits(res2.perm, "try-error") ) {
      return(NA)
    } else {
      b1.perm[i,] <- fixef(res1.perm)[2:(k+1)]
      b2.perm[i,] <- fixef(res2.perm)[2:(k+1)]
    }
    
  }
  
  ### if we get this far, then all models converged and we can return the relevant statistics
  
  sav <- rep(NA_real_, 6) 
  #this is the script to get the sum of specific paths in the network 
  
    #Total connection strengths between negative mental states
  #Here I exclude autocorrelations 
  sav[1] <- (b1.perm[4,5]+b1.perm[4,6]+b1.perm[5,4]+b1.perm[5,6]+b1.perm[6,4]+b1.perm[6,5]) - (b2.perm[4,5]+b2.perm[4,6]+b2.perm[5,4]+b2.perm[5,6]+b2.perm[6,4]+b2.perm[6,5])
  
  #how strongly negative mental states downplay positive ones? HERE I USE real values as I think that cancelling out here is a good thimng 
  sav[2] <- (b1.perm[1,4]+b1.perm[2,4]+b1.perm[3,4]+b1.perm[1,5]+b1.perm[2,5]+b1.perm[3,5]+b1.perm[1,6]+b1.perm[2,6]+b1.perm[3,6]) - (b2.perm[1,4]+b2.perm[2,4]+b2.perm[3,4]+b2.perm[1,5]+b2.perm[2,5]+b2.perm[3,5]+b2.perm[1,6]+b2.perm[2,6]+b2.perm[3,6])
  
  #how strongly positive ones downplay negative 
  sav[3] <- (b1.perm[4,1]+b1.perm[5,1]+b1.perm[6,1]+b1.perm[4,2]+b1.perm[5,2]+b1.perm[6,2]+b1.perm[4,3]+b1.perm[5,3]+b1.perm[6,3]) - (b2.perm[4,1]+b2.perm[5,1]+b2.perm[6,1]+b2.perm[4,2]+b2.perm[5,2]+b2.perm[6,2]+b2.perm[4,3]+b2.perm[5,3]+b2.perm[6,3])
  
  #OutDegree: cheerful
  sav[4] <- (abs(b1.perm[2,1])+abs(b1.perm[3,1])+abs(b1.perm[4,1])+abs(b1.perm[5,1])+abs(b1.perm[6,1])) - (abs(b2.perm[2,1])+abs(b2.perm[3,1])+abs(b2.perm[4,1])+abs(b2.perm[5,1])+abs(b2.perm[6,1]))
  
  #outDegree: relaxed
  sav[5] <- (abs(b1.perm[1,2])+abs(b1.perm[3,2])+abs(b1.perm[4,2])+abs(b1.perm[5,2])+abs(b1.perm[6,2])) - (abs(b2.perm[1,2])+abs(b2.perm[3,2])+abs(b2.perm[4,2])+abs(b2.perm[5,2])+abs(b2.perm[6,2]))
  
  #outdegree: energetic
  sav[6] <- (abs(b1.perm[1,3])+abs(b1.perm[2,3])+abs(b1.perm[4,3])+abs(b1.perm[5,3])+abs(b1.perm[6,3])) - (abs(b2.perm[1,3])+abs(b2.perm[2,3])+abs(b2.perm[4,3])+abs(b2.perm[5,3])+abs(b2.perm[6,3]))
  
  
  return(sav) }


### load data
dat = my_data_complete 

### make sure data are ordered by subjno and then beepNumber
dat <- dat[order(dat$subjno, dat$dayno, dat$beepno),]

### number of permutation iterations
perms <- 10000

### set outcomes to loop through
outnames <- c("mood_cheerful", "mood_relaxed",  "phy_energy", "mood_irritat", "mood_down", "mood_lonely")

### fit models with actual data in each group

k <- length(outnames)

### set up matrices to store coefficients in
b1 <- matrix(NA, nrow=k, ncol=k)
b2 <- matrix(NA, nrow=k, ncol=k)

for (i in 1:k) {
  
  dat$outcome <- dat[,outnames[i]]
  
  ### fit models
  
  res1 <- lme(outcome ~ s_chr.l + s_rlx.l + s_enr.l + s_irr.l + s_dwn.l + s_lnl.l + id_time, random=list(idtw = ~1, subjno = pdDiag(~ id_time + s_chr.l + s_rlx.l + s_enr.l + s_irr.l + s_dwn.l + s_lnl.l)), correlation = corCAR1(form = ~ id_time | idtw / subjno), data=dat, na.action=na.omit, control=list(opt="optim"), subset=group=="Stable group")
  res2 <- lme(outcome ~ s_chr.l + s_rlx.l + s_enr.l + s_irr.l + s_dwn.l + s_lnl.l + id_time, random=list(idtw = ~1, subjno = pdDiag(~ id_time + s_chr.l + s_rlx.l + s_enr.l + s_irr.l + s_dwn.l + s_lnl.l)), correlation = corCAR1(form = ~ id_time | idtw / subjno), data=dat, na.action=na.omit, control=list(opt="optim"), subset=group=="Increase group")
  
  ### store coefficients
  b1[i,] <- fixef(res1)[2:(k+1)]
  b2[i,] <- fixef(res2)[2:(k+1)]
  
}


### number of observations per person
nobs.per.person  <- sapply(split(dat$group, dat$subjno), length)

### group of each person
group.per.person <- sapply(split(dat$group, dat$subjno), function(x) x[1])


### repeatedly apply permfunc() function

## Note: here the mclapply function is used, because the calculations were performed on the cluster computer using muliple cores (mc.cores in the function specifies the number).
## To reproduce the test on the single core, either "lapply" is needed instead of "mclappy", or mc.cores need to be set at 1
permres <- mclapply(1:perms, permfunc, dat=dat, k=k, outnames=outnames, nobs.per.person=nobs.per.person, group.per.person=group.per.person, mc.cores = 24)

### turn results into a matrix
permres <- do.call(rbind, permres)


### table with permutation based p-values (two definitions of the p-values)

b.diff.obs <- rep(NA_real_, 6)
names(b.diff.obs) <- c("neg_connectivity", "neg_downplay_pos", "pos_downplay_neg", "Out_Che", "Out_Rlx", "Out_Enr")

# negative connectivity
b.diff.obs[1] <- (b1[4,5]+b1[4,6]+b1[5,4]+b1[5,6]+b1[6,4]+b1[6,5]) - (b2[4,5]+b2[4,6]+b2[5,4]+b2[5,6]+b2[6,4]+b2[6,5])

#how strongly negative mental states downplay positive ones? HERE I USE real values as I think that cancelling out here is a good thimng 
b.diff.obs[2] <- (b1[1,4]+b1[2,4]+b1[3,4]+b1[1,5]+b1[2,5]+b1[3,5]+b1[1,6]+b1[2,6]+b1[3,6]) - (b2[1,4]+b2[2,4]+b2[3,4]+b2[1,5]+b2[2,5]+b2[3,5]+b2[1,6]+b2[2,6]+b2[3,6])

#how strongly positive ones downplay negative 
b.diff.obs[3] <- (b1[4,1]+b1[5,1]+b1[6,1]+b1[4,2]+b1[5,2]+b1[6,2]+b1[4,3]+b1[5,3]+b1[6,3]) - (b2[4,1]+b2[5,1]+b2[6,1]+b2[4,2]+b2[5,2]+b2[6,2]+b2[4,3]+b2[5,3]+b2[6,3])

#OutDegree: cheerful
b.diff.obs[4] <- (abs(b1[2,1])+abs(b1[3,1])+abs(b1[4,1])+abs(b1[5,1])+abs(b1[6,1])) - (abs(b2[2,1])+abs(b2[3,1])+abs(b2[4,1])+abs(b2[5,1])+abs(b2[6,1]))
#outDegree: relaxed
b.diff.obs[5] <- (abs(b1[1,2])+abs(b1[3,2])+abs(b1[4,2])+abs(b1[5,2])+abs(b1[6,2])) - (abs(b2[1,2])+abs(b2[3,2])+abs(b2[4,2])+abs(b2[5,2])+abs(b2[6,2]))
#outdegree: energetic
b.diff.obs[6] <- (abs(b1[1,3])+abs(b1[2,3])+abs(b1[4,3])+abs(b1[5,3])+abs(b1[6,3])) - (abs(b2[1,3])+abs(b2[2,3])+abs(b2[4,3])+abs(b2[5,3])+abs(b2[6,3]))


p.perm.def1 <- p.perm.def2 <- rep(NA, length(b.diff.obs))
for (j in 1:length(b.diff.obs)) {
  p.perm.def1[j] <- 2*min(mean(permres[,j] >= b.diff.obs[j], na.rm=TRUE), mean(permres[,j] <= b.diff.obs[j], na.rm=TRUE))
  p.perm.def2[j] <- min(1, 2*ifelse(b.diff.obs[j] > 0, mean(permres[,j] >= b.diff.obs[j], na.rm=TRUE), mean(permres[,j] <= b.diff.obs[j], na.rm=TRUE)))
}

### save results to file
sav <- round(cbind(b.diff.obs, "p-perm.def1"=p.perm.def1, "p-perm.def2"=p.perm.def2), 4)
#write.table(sav, file="Permutation test outcomes.txt", sep="\t")

sav


####Descriptive statistics####

#Number of people# 
table(data_des$group)

#Gender#
prop.table(table(data_des$gender[data_des$group == "Stable group"], exclude = NULL))
prop.table(table(data_des$gender[data_des$group == "Increase group"], exclude = NULL))
prop.table(table(data_des$gender[data_des$group == "Decrease group"], exclude = NULL))

#And is it different between groups? 
chisq.test(data_des$gender, data_des$group) #No

##Eductation and Ethnicity
##These data come from additional dataset with demographic variables: 
my_data_demo <- read.dta13("X:/My Desktop/Documents/demografie.dta") 
names(my_data_demo)
data_demo <- subset(my_data_demo, select = c("st_subjid", "educ_cb3", "etn_b","etn_z", "etn_a", "etn_r", "etn2"))
data_demo$subjno <- data_demo$st_subjid # because subjno has a different name in this dataset
data_demo$st_subjid <- NULL
data_des <- merge(data_demo, data_des,  by = "subjno")
rm(data_demo)

# Education: 
100 * prop.table(table(data_des$educ_cb3[data_des$group == "Stable group"], exclude = NULL))
100 * prop.table(table(data_des$educ_cb3[data_des$group == "Stable group"], exclude = NULL))

#difference between groups: 
chisq.test(data_des$educ_cb3, data_des$group) #No

#Ethnicity: 

table(data_des$etn2, data_des$group)
table(data_des$etn_b, data_des$group)
table(data_des$etn_z, data_des$group)
table(data_des$etn_a, data_des$group)
table(data_des$etn_r, data_des$group)

#Age 
group_by(data_des, group) %>%
  summarise(
    count = n(),
    mean = mean(age_wave1, na.rm = TRUE),
    min = min(age_wave1, na.rm = TRUE),
    max = max(age_wave1, na.rm = TRUE),
    sd = sd(age_wave1, na.rm = TRUE)
  )

#Is it different? 
var.test(data_des$age_wave1 ~ data_des$group) # variances are similar
t.test(data_des$age_wave1 ~ data_des$group, var.equal = T) ## No differences in age

#JTV scores
group_by(data_des, group) %>%
  summarise(
    count = n(),
    mean = mean(chi_exp, na.rm = TRUE),
    min = min(chi_exp, na.rm = TRUE),
    max = max(chi_exp, na.rm = TRUE),
    sd = sd(chi_exp, na.rm = TRUE)
  )

var.test(data_des$chi_exp ~ data_des$group) # variances are different
t.test(data_des$chi_exp ~ data_des$group, var.equal = F) ## Different level, smaller in the Increase group

#SCL-90 at baseline
group_by(data_des, group) %>%
  summarise(
    count = n(),
    mean = mean(`_1_scl90_tot`, na.rm = TRUE),
    min = min(`_1_scl90_tot`, na.rm = TRUE),
    max = max(`_1_scl90_tot`, na.rm = TRUE),
    sd = sd(`_1_scl90_tot`, na.rm = TRUE)
  )

var.test(data_des$`_1_scl90_tot` ~ data_des$group) # variances are different
t.test(data_des$`_1_scl90_tot` ~ data_des$group, var.equal = F) ## Not different

##comparison with the Decrease group
#TukeyHSD(aov(data_des$`_1_scl90_tot` ~ data_des$group))

#SCL-90 at follow-up
group_by(data_des, group) %>%
  summarise(
    count = n(),
    mean = mean(`_2_scl90_tot`, na.rm = TRUE),
    min = min(`_2_scl90_tot`, na.rm = TRUE),
    max = max(`_2_scl90_tot`, na.rm = TRUE),
    sd = sd(`_2_scl90_tot`, na.rm = TRUE)
  )

var.test(data_des$`_2_scl90_tot` ~ data_des$group) # variances are different
t.test(data_des$`_2_scl90_tot` ~ data_des$group, var.equal = F) ## Different

##Difference between three groups
TukeyHSD(aov(data_des$`_2_scl90_tot` ~ data_des$group))

###SCL-90 change

#SCL-90 at baseline
group_by(data_des, group) %>%
  summarise(
    count = n(),
    mean = mean(scl_change, na.rm = TRUE),
    min = min(scl_change, na.rm = TRUE),
    max = max(scl_change, na.rm = TRUE),
    sd = sd(scl_change, na.rm = TRUE)
  )

### Number of filled-in beeps

group_by(data_des, group) %>%
  summarise(
    count = n(),
    mean = mean(freq, na.rm = TRUE),
    min = min(freq, na.rm = TRUE),
    max = max(freq, na.rm = TRUE),
    sd = sd(freq, na.rm = TRUE)
  )

var.test(data_des$`freq` ~ data_des$group) # variances are different
t.test(data_des$`freq` ~ data_des$group, var.equal = F) ## Same

data_des1<-data_des[!is.na(data_des$scl_change), ]

var.test(data_des$`freq` ~ data_des$group)
t.test(data_des$`freq` ~ data_des$group, var.equal = F) ## Same

t.test(data_des$`_1_scl90_tot`[data_des$group == "Stable group"], data_des$`_2_scl90_tot`[data_des$group == "Stable group"], paired = TRUE, alternative = "two.sided")
t.test(data_des$`_1_scl90_tot`[data_des$group == "Increase group"], data_des$`_2_scl90_tot`[data_des$group == "Increase group"], paired = TRUE, alternative = "two.sided")
t.test(data_des$`_1_scl90_tot`[data_des$group == "Decrease group"], data_des$`_2_scl90_tot`[data_des$group == "Decrease group"], paired = TRUE, alternative = "two.sided")


t.test(x, y, paired = TRUE, alternative = "two.sided")

# compute the difference

# Shapiro-Wilk normality test for the differences
shapiro.test(data_des$`freq`[data_des$group == "Stable group"]) # 


###Comparison between baseline and follow-up scores 

### Number of consecutive beeps 
my_data_temp <- my_data_temp[my_data_temp$dayno < 13, ]
my_data_missings <- complete(my_data_temp, nesting(group, idtw, subjno), dayno = 1:12, beepno=1:10) ###

my_data_missings <- complete(my_data, nesting(group, idtw, subjno), dayno = 1:42, beepno=1:10) ###

my_data_missings <- my_data_missings[!is.na(my_data_missings$beepno), ]
my_data_missings <- my_data_missings[order(my_data_missings$subjno, my_data_missings$dayno, my_data_missings$beepno), ]


place <- 1
ci = 1
counter <- 1:159

repeat {

counter[ci] <- 0

for(i in 1:420) {
  if (!is.na(my_data_missings$mood_cheerful[i+place-1])&&!is.na(my_data_missings$mood_cheerful[i+place])) {
    counter[ci] <- counter[ci] + 1
  }
}
place <- place + 420
ci <- ci + 1
if (ci == 160){
  break
    }
}

counter <- rep(counter, each = 420)

my_data_missings$counter <- counter

my_data_missings_aggr <- aggregate(.~subjno, my_data_missings, mean, na.action=NULL) 

group_by(my_data_missings_aggr, group) %>%
  summarise(
    count = n(),
    mean = mean(counter, na.rm = TRUE),
    min = min(counter, na.rm = TRUE),
    max = max(counter, na.rm = TRUE),
    sd = sd(counter, na.rm = TRUE)
  )

var.test(my_data_missings_aggr$`counter` ~ data_des$group) # variances are different
t.test(my_data_missings_aggr$`counter` ~ data_des$group, var.equal = F) ## Same

rm(my_data_missings_aggr)

###  ESM variables ###

##Get ESM variables means and SDs; 
# Because we need within-person SD, we use this function (written by Robert Walker, found on stackoverflow.com) : 

XTSUM <- function(data, varname, unit) {
  varname <- enquo(varname)
  loc.unit <- enquo(unit)
  ores <- data %>% summarise(ovr.mean=mean(!! varname, na.rm=TRUE), ovr.sd=sd(!! varname, na.rm=TRUE), ovr.min = min(!! varname, na.rm=TRUE), ovr.max=max(!! varname, na.rm=TRUE), ovr.N=sum(as.numeric((!is.na(!! varname)))))
  bmeans <- data %>% group_by(!! loc.unit) %>% summarise(meanx=mean(!! varname, na.rm=T), t.count=sum(as.numeric(!is.na(!! varname))))
  bres <- bmeans %>% ungroup() %>% summarise(between.sd = sd(meanx, na.rm=TRUE), between.min = min(meanx, na.rm=TRUE), between.max=max(meanx, na.rm=TRUE), Units=sum(as.numeric(!is.na(t.count))), t.bar=mean(t.count, na.rm=TRUE))
  wdat <- data %>% group_by(!! loc.unit) %>% mutate(W.x = scale(!! varname, scale=FALSE))
  wres <- wdat %>% ungroup() %>% summarise(within.sd=sd(W.x, na.rm=TRUE), within.min=min(W.x, na.rm=TRUE), within.max=max(W.x, na.rm=TRUE))
  return(list(ores=ores,bres=bres,wres=wres))
}

XTSUM(subset(my_data_complete, group == 'Stable group'), varname=mood_cheerful, unit=subjno)
XTSUM(subset(my_data_complete, group == 'Stable group'), varname=mood_relaxed, unit=subjno)
XTSUM(subset(my_data_complete, group == 'Stable group'), varname=phy_energy, unit=subjno)
XTSUM(subset(my_data_complete, group == 'Stable group'), varname=mood_irritat, unit=subjno)
XTSUM(subset(my_data_complete, group == 'Stable group'), varname=mood_down, unit=subjno)
XTSUM(subset(my_data_complete, group == 'Stable group'), varname=mood_lonely, unit=subjno)

XTSUM(subset(my_data_complete, group == 'Increase group'), varname=mood_cheerful, unit=subjno)
XTSUM(subset(my_data_complete, group == 'Increase group'), varname=mood_relaxed, unit=subjno)
XTSUM(subset(my_data_complete, group == 'Increase group'), varname=phy_energy, unit=subjno)
XTSUM(subset(my_data_complete, group == 'Increase group'), varname=mood_irritat, unit=subjno)
XTSUM(subset(my_data_complete, group == 'Increase group'), varname=mood_down, unit=subjno)
XTSUM(subset(my_data_complete, group == 'Increase group'), varname=mood_lonely, unit=subjno)

## comparing ESM variables factor between groups with multilevel regression (so more data is used)

cheerful_difference <- lme(mood_cheerful ~ group, data = my_data_complete, random=~1|idtw/subjno, na.action=na.omit, control=list(opt="optim")) 
summary(cheerful_difference) ##NO

relaxed_difference <- lme(mood_relaxed ~ group, data = my_data_complete, random=~1|idtw/subjno, na.action=na.omit, control=list(opt="optim")) 
summary(relaxed_difference) ##NO

energy_difference <- lme(phy_energy ~ group, data = my_data_complete, random=~1|idtw/subjno, na.action=na.omit, control=list(opt="optim")) 
summary(energy_difference) ##NO

irritat_difference <- lme(mood_irritat ~ group, data = my_data_complete, random=~1|idtw/subjno, na.action=na.omit, control=list(opt="optim")) 
summary(irritat_difference) ##NO

down_difference <- lme(mood_down ~ group, data = my_data_complete, random=~1|idtw/subjno, na.action=na.omit, control=list(opt="optim")) 
summary(down_difference) ##NO

lonely_difference <- lme(mood_lonely ~ group, data = my_data_complete, random=~1|idtw/subjno, na.action=na.omit, control=list(opt="optim")) 
summary(lonely_difference) ##NO


#####Figure of trajectories #####

df <- data_des[c("subjno", "_1_scl90_tot", "_2_scl90_tot", "group")]
df$subjno <- factor(df$subjno)

df$scl_90 <- df$scl_90 + 90
names(df)[names(df) == 'group'] <- 'Group'

library(reshape2) ### Needed to make data long for plotting

#df <- melt(df, id.vars=c("subjno"))

df <- reshape(df, varying = c("_1_scl90_tot", "_2_scl90_tot"), v.names = "scl_90", idvar = c("subjno"), direction = "long")

library(ggplot2)

df$time1 <- factor(df$time)

ggplot(df, aes(x=time1, y=scl_90, group=Group, color=Group)) + 
  geom_smooth(method = lm, se=F) +
  stat_summary(aes(group = Group), geom = "errorbar", fun.data = "mean_sdl", fun.args = list(mult = 1), width = 0.2, position=position_dodge(width = 0.02)) +
  xlab("")+ scale_x_discrete(labels = c("1" = "T0", "2" = "T1")) + ylab("SCL-90 sum score") + labs(fill = "Dose (mg)")

#ggplot(df, aes(x = time, y = scl_90, group = group,  color = group)) + 
#geom_smooth(aes(group = group), method = lm) + stat_summary(aes(group = group), geom = "point", fun = mean, shape = 17, size = 3,)

##### Missings analysis #### 

### it is impossible to work with complete dataset, because 42 mostly empty rows add too much noise. 
#Therefore, we will use only up to 8 days (most observations are in this time frame) for this analysis
#rm(my_data_missings)
#my_data_missings <- complete(my_data, nesting(group, idtw, subjno), dayno = 1:6, beepno=1:10) ###   
#View(my_data_missings)

## Most of the times all ESM vars are missed if the beep is missed. However, to be conservative, we create a variable that will return NA even if one var is missing. 
# However this approach is too conservative, because mixed models can still use the time point is some data is missing. 
my_data_missings$ESM_is_NA  <-  my_data_missings$mood_cheerful + my_data_missings$mood_relaxed + my_data_missings$phy_energy + my_data_missings$mood_irritat + my_data_missings$mood_down + my_data_missings$mood_lonely
summary(my_data_missings$ESM_is_NA)

my_data_missings$count <- is.na(my_data_missings$ESM_is_NA)

prop.table(table(my_data_missings$count[my_data_missings$group == "Decrease group"]))
prop.table(table(my_data_missings$count[my_data_missings$group == "Stable group"]))
prop.table(table(my_data_missings$count[my_data_missings$group == "Increase group"]))

my_data_missings$time_of_the_day <- factor(cut(my_data_missings$beepno, breaks=c(0,3,7,11), ordered=TRUE, labels = c("Morning", "Afternoon", "Evening")))
prop.table(table(my_data_missings$count, my_data_missings$group, my_data_missings$time_of_the_day)) ## Something is different:

#### Plotting

barchart(table(my_data_missings$dayno,  my_data_missings$group, my_data_missings$count), origin = 0, auto.key=T, ylab = "Day number")
barchart(table(my_data_missings$beepno,  my_data_missings$group, my_data_missings$count), origin = 0, auto.key=T)
barchart(table(my_data_missings$time_of_the_day,  my_data_missings$group, my_data_missings$count), origin = 0, auto.key=T, ylab = "Time of the day")


#####Assumptions for models####

###Enough variation for ESM variables, plotting with addition to calculating within-person SD above

hist(my_data$cheerf_with[my_data$group == "Stable group"])
hist(my_data$cheerf_with[my_data$group == "Increase group"])

hist(my_data$relax_with[my_data$group == "Stable group"])
hist(my_data$relax_with[my_data$group == "Increase group"])

hist(my_data$energy_with[my_data$group == "Stable group"])
hist(my_data$energy_with[my_data$group == "Increase group"])

hist(my_data$irrit_with[my_data$group == "Stable group"])
hist(my_data$irrit_with[my_data$group == "Increase group"])

hist(my_data$down_with[my_data$group == "Stable group"])
hist(my_data$down_with[my_data$group == "Increase group"])

hist(my_data$lonely_with[my_data$group == "Stable group"])
hist(my_data$lonely_with[my_data$group == "Increase group"])


### Models, assumption of the normality of residuals 

#Stable group 

### State Cheerful
qqnorm(resid(model_che_1))
hist(resid(model_che_1))
skewness(resid(model_che_1)) 
kurtosis(resid(model_che_1)) 

### State Relaxed
qqnorm(resid(model_rlx_1))
hist(resid(model_rlx_1))
skewness(resid(model_rlx_1)) 
kurtosis(resid(model_rlx_1)) 

### State Energetic 
qqnorm(resid(model_enr_1))
hist(resid(model_enr_1))
skewness(resid(model_enr_1)) 
kurtosis(resid(model_enr_1)) 

### State Irritated
qqnorm(resid(model_irr_1))
hist(resid(model_irr_1))
skewness(resid(model_irr_1)) 
kurtosis(resid(model_irr_1)) 

### State Down
qqnorm(resid(model_dwn_1))
hist(resid(model_dwn_1))
skewness(resid(model_dwn_1)) 
kurtosis(resid(model_dwn_1)) 

### State Lonely
qqnorm(resid(model_lnl_1))
hist(resid(model_lnl_1))
skewness(resid(model_lnl_1)) 
kurtosis(resid(model_lnl_1)) 

### Increase group 

### State Cheerful
qqnorm(resid(model_che_2))
hist(resid(model_che_2))
skewness(resid(model_che_2)) 
kurtosis(resid(model_che_2)) 

### State Relaxed
qqnorm(resid(model_rlx_2))
hist(resid(model_rlx_2))
skewness(resid(model_rlx_2)) 
kurtosis(resid(model_rlx_2)) 

### State Energetic 
qqnorm(resid(model_enr_2))
hist(resid(model_enr_2))
skewness(resid(model_enr_2)) 
kurtosis(resid(model_enr_2)) 

### State Irritated
qqnorm(resid(model_irr_2))
hist(resid(model_irr_2))
skewness(resid(model_irr_2)) 
kurtosis(resid(model_irr_2)) 

### State Down
qqnorm(resid(model_dwn_2))
hist(resid(model_dwn_2))
skewness(resid(model_dwn_2)) 
kurtosis(resid(model_dwn_2)) 

### State Lonely
qqnorm(resid(model_lnl_2))
hist(resid(model_lnl_2))
skewness(resid(model_lnl_2)) 
kurtosis(resid(model_lnl_2)) 

####Checking the SDs and correlations between ESM measures #####


###Creating the subset with cross-sectional data
data_des <- subset(my_data_main, select = c("subjno","idtw", "_1_J1", "_1_J2", "_1_J3", "_1_J4", "_1_scl90_tot", "_2_scl90_tot", "gender", "age_wave1"))

###Deleting parents and other unrelated participants (they do not have the age data): 

data_des<-data_des[!is.na(data_des$age_wave1), ]

##creating the variable representing the number of beeps for each individual: 
n_beeps <- plyr::count(data_des,c('subjno'))
data_des <- merge(n_beeps, data_des, by = "subjno")
rm(n_beeps)
 
###Now the dataset is collapsed: 
data_des <- aggregate(.~subjno, data_des, mean, na.action=NULL) 

###Selection of the subsample with the lower level of happy childhood experiences: 

#checking the missings in the JTV items first: 

summary(data_des[c("_1_J1", "_1_J2", "_1_J3", "_1_J4")]) ## all items have the same number of missings 
## see the descriptive statistics part below for more details

data_des$subjno[is.na(data_des$`_1_J1`)] 
data_des$subjno[is.na(data_des$`_1_J2`)] 
data_des$subjno[is.na(data_des$`_1_J3`)] 
data_des$subjno[is.na(data_des$`_1_J4`)] ##and they belong to the same people

#Calculating then the JTV sum score: 

data_des$chi_exp <- data_des$`_1_J1` + data_des$`_1_J2` + data_des$`_1_J3` + data_des$`_1_J4` 

length(data_des$subjno[is.na(data_des$chi_exp)]) ## 25 people do not have values
data_des<-data_des[!is.na(data_des$chi_exp), ] ## they are omitted from the sample

#Splitting the sample to select the subsample with the lowest level of JTV sumscore (becasue items are formulating positively):  

data_des$chi_exp_2 <- xtile(data_des$chi_exp, n = 2)  

table(data_des$chi_exp_2) ## resulting in 451 people with lower level of JTV sumscore

data_des<-data_des[data_des$chi_exp_2 == 1, ] # Deleting people with high level of happy childhood


### SCL-90 scores: 

#Checking missings: 
summary(data_des[c("_1_scl90_tot", "_2_scl90_tot")]) ## see the descriptive statistics part below for more details

#Calculating the change score: 
data_des$scl_change <- data_des$`_2_scl90_tot` - data_des$`_1_scl90_tot` # thus people with missings either on T0 or T1 will have NAs 

length(data_des$subjno[!is.na(data_des$scl_change)]) # 249 participants have data availible 

# Deleting the participants without SCL scores: 

data_des<-data_des[!is.na(data_des$scl_change), ]

### Having more than 30% of ESM data available: 

length(data_des$subjno[(data_des$freq <= 18)]) #the study period consisted of 6 days with 10 beeps per day; 
#60 is considered max (some people have more, but 60 was the aim)
#and therefore 30% of 60 is 18. We exclude all people (10) with 
#18 or less beeps:

data_des <- data_des[data_des$freq > 18, ] # resulting in 239 participants 

### Creating groups 

data_des$group <- xtile(data_des$scl_change, 3)
data_des$group <- factor(data_des$group, labels = c("Decrease group", "Stable group", "Increase group"))

table(data_des$group, data_des$scl_change)

data_des <- data_des[!data_des$group == "Decrease group", ] #excluding people from the group with the decrease of symptoms


###Merging the datasets together: 
rm(my_data)
my_data <- subset(my_data_main, select = c("subjno", "dayno", "beepno", "idtw", "mood_cheerful",             "mood_insecur",              "mood_lonely",              
                                           "mood_relaxed",              "mood_anxious",              "mood_irritat",             
                                           "mood_satisfi",              "mood_listles",              "pat_suspic",               
                                           "mood_down",                 "mood_guilty",               "mood_enthus",              
                                           "phy_energy",                "pat_losectrl",              "mood_genwell",             
                                           "pat_th_race",               "pat_th_head",               "pat_th_exprs",             
                                           "se_selflike",               "se_ashamed",                "se_selfdoub",              
                                           "se_selfsati"))


my_data <- my_data[my_data$subjno %in% data_des$subjno, ] #deleting extra people 
length(unique(my_data$subjno)) ## checking that the number of people is correct 
my_data <- merge(my_data, data_des[c("subjno", "group", "gender", "age_wave1")], by = "subjno")

####Checking the SDs for ESM items: 

#### Whole sample

XTSUM(my_data, varname=mood_cheerful, unit=subjno)$wres[1]
XTSUM(my_data, varname=mood_insecur, unit=subjno)$wres[1]
XTSUM(my_data, varname=mood_relaxed, unit=subjno)$wres[1]
XTSUM(my_data, varname=mood_anxious, unit=subjno)$wres[1] #too low
XTSUM(my_data, varname=mood_down, unit=subjno)$wres[1] ### too low but theoretical reasons to keep
XTSUM(my_data, varname=mood_lonely, unit=subjno)$wres[1]
XTSUM(my_data, varname=mood_irritat, unit=subjno)$wres[1]
XTSUM(my_data, varname=mood_satisfi, unit=subjno)$wres[1]
XTSUM(my_data, varname=phy_energy, unit=subjno)$wres[1]
XTSUM(my_data, varname=mood_listles, unit=subjno)$wres[1] ### borderline low
XTSUM(my_data, varname=pat_suspic, unit=subjno)$wres[1] ### too low
XTSUM(my_data, varname=mood_guilty, unit=subjno)$wres[1] ### too low
XTSUM(my_data, varname=mood_enthus, unit=subjno)$wres[1]
XTSUM(my_data, varname=mood_genwell, unit=subjno)$wres[1]
XTSUM(my_data, varname=se_selflike, unit=subjno)$wres[1] ## too low
XTSUM(my_data, varname=se_ashamed, unit=subjno)$wres[1] ## too low
XTSUM(my_data, varname=se_selfdoub, unit=subjno)$wres[1]
XTSUM(my_data, varname=se_selfsati, unit=subjno)$wres[1] ## too low


XTSUM(subset(my_data, group == 'Stable group'), varname=mood_cheerful, unit=subjno)$wres[1]
XTSUM(subset(my_data, group == 'Stable group'), varname=mood_insecur, unit=subjno)$wres[1] ## too low
XTSUM(subset(my_data, group == 'Stable group'), varname=mood_relaxed, unit=subjno)$wres[1]
XTSUM(subset(my_data, group == 'Stable group'), varname=mood_down, unit=subjno)$wres[1] ## too low but theoretical reasons too keep?
XTSUM(subset(my_data, group == 'Stable group'), varname=mood_lonely, unit=subjno)$wres[1]
XTSUM(subset(my_data, group == 'Stable group'), varname=mood_irritat, unit=subjno)$wres[1]
XTSUM(subset(my_data, group == 'Stable group'), varname=mood_satisfi, unit=subjno)$wres[1]
XTSUM(subset(my_data, group == 'Stable group'), varname=phy_energy, unit=subjno)$wres[1]
XTSUM(subset(my_data, group == 'Stable group'), varname=mood_listles, unit=subjno)$wres[1] ## too low
XTSUM(subset(my_data, group == 'Stable group'), varname=mood_enthus, unit=subjno)$wres[1]
XTSUM(subset(my_data, group == 'Stable group'), varname=mood_genwell, unit=subjno)$wres[1]

XTSUM(subset(my_data, group == 'Increase group'), varname=mood_cheerful, unit=subjno)$wres[1]
XTSUM(subset(my_data, group == 'Increase group'), varname=mood_relaxed, unit=subjno)$wres[1]
XTSUM(subset(my_data, group == 'Increase group'), varname=mood_down, unit=subjno)$wres[1] ## too low but theoretical reasons too keep?
XTSUM(subset(my_data, group == 'Increase group'), varname=mood_lonely, unit=subjno)$wres[1]
XTSUM(subset(my_data, group == 'Increase group'), varname=mood_irritat, unit=subjno)$wres[1]
XTSUM(subset(my_data, group == 'Increase group'), varname=mood_satisfi, unit=subjno)$wres[1]
XTSUM(subset(my_data, group == 'Increase group'), varname=phy_energy, unit=subjno)$wres[1]
XTSUM(subset(my_data, group == 'Increase group'), varname=mood_enthus, unit=subjno)$wres[1]
XTSUM(subset(my_data, group == 'Increase group'), varname=mood_genwell, unit=subjno)$wres[1]


### all that are left have enough variations (except for "Down)

##Checking the differences between means (so they cannot explain network differences)
summary(lme(mood_cheerful ~ group, data = my_data, random=~1|idtw/subjno, na.action=na.omit, control=list(opt="optim"))) 
summary(lme(mood_relaxed ~ group, data = my_data, random=~1|idtw/subjno, na.action=na.omit, control=list(opt="optim"))) 
summary(lme(mood_down ~ group, data = my_data, random=~1|idtw/subjno, na.action=na.omit, control=list(opt="optim"))) 
summary(lme(mood_lonely ~ group, data = my_data, random=~1|idtw/subjno, na.action=na.omit, control=list(opt="optim"))) 
summary(lme(mood_irritat ~ group, data = my_data, random=~1|idtw/subjno, na.action=na.omit, control=list(opt="optim"))) 
summary(lme(mood_satisfi ~ group, data = my_data, random=~1|idtw/subjno, na.action=na.omit, control=list(opt="optim"))) 
summary(lme(phy_energy ~ group, data = my_data, random=~1|idtw/subjno, na.action=na.omit, control=list(opt="optim"))) 
summary(lme(mood_enthus ~ group, data = my_data, random=~1|idtw/subjno, na.action=na.omit, control=list(opt="optim"))) 
summary(lme(mood_genwell ~ group, data = my_data, random=~1|idtw/subjno, na.action=na.omit, control=list(opt="optim"))) 


### Correlations: 

  cbind(
round(coef(summary(lme(mood_cheerful ~ mood_genwell, data = my_data, random=~1|idtw/subjno,  correlation = corCAR1(form = ~ 1|idtw/subjno), na.action=na.omit, control=list(opt="optim"))))[2], 2), 
round(coef(summary(lme(mood_cheerful ~ mood_relaxed, data = my_data, random=~1|idtw/subjno,  correlation = corCAR1(form = ~ 1|idtw/subjno), na.action=na.omit, control=list(opt="optim"))))[2], 2),  
round(coef(summary(lme(mood_cheerful ~ mood_satisfi, data = my_data, random=~1|idtw/subjno,  correlation = corCAR1(form = ~ 1|idtw/subjno), na.action=na.omit, control=list(opt="optim"))))[2], 2),  
round(coef(summary(lme(mood_cheerful ~ phy_energy, data = my_data, random=~1|idtw/subjno,  correlation = corCAR1(form = ~ 1|idtw/subjno), na.action=na.omit, control=list(opt="optim"))))[2], 2),  
round(coef(summary(lme(mood_cheerful ~ mood_enthus, data = my_data, random=~1|idtw/subjno,  correlation = corCAR1(form = ~ 1|idtw/subjno), na.action=na.omit, control=list(opt="optim"))))[2], 2))  

cbind(
  round(coef(summary(lme(mood_genwell ~ mood_cheerful, data = my_data, random=~1|idtw/subjno,  correlation = corCAR1(form = ~ 1|idtw/subjno), na.action=na.omit, control=list(opt="optim"))))[2], 2), 
  round(coef(summary(lme(mood_genwell ~ mood_relaxed, data = my_data, random=~1|idtw/subjno,  correlation = corCAR1(form = ~ 1|idtw/subjno), na.action=na.omit, control=list(opt="optim"))))[2], 2),  
  round(coef(summary(lme(mood_genwell ~ mood_satisfi, data = my_data, random=~1|idtw/subjno,  correlation = corCAR1(form = ~ 1|idtw/subjno), na.action=na.omit, control=list(opt="optim"))))[2], 2),  
  round(coef(summary(lme(mood_genwell ~ phy_energy, data = my_data, random=~1|idtw/subjno,  correlation = corCAR1(form = ~ 1|idtw/subjno), na.action=na.omit, control=list(opt="optim"))))[2], 2),  
  round(coef(summary(lme(mood_genwell ~ mood_enthus, data = my_data, random=~1|idtw/subjno,  correlation = corCAR1(form = ~ 1|idtw/subjno), na.action=na.omit, control=list(opt="optim"))))[2], 2))  

cbind(
  round(coef(summary(lme(mood_relaxed ~ mood_cheerful, data = my_data, random=~1|idtw/subjno,  correlation = corCAR1(form = ~ 1|idtw/subjno), na.action=na.omit, control=list(opt="optim"))))[2], 2), 
  round(coef(summary(lme(mood_relaxed ~ mood_genwell, data = my_data, random=~1|idtw/subjno,  correlation = corCAR1(form = ~ 1|idtw/subjno), na.action=na.omit, control=list(opt="optim"))))[2], 2),  
  round(coef(summary(lme(mood_relaxed ~ mood_satisfi, data = my_data, random=~1|idtw/subjno,  correlation = corCAR1(form = ~ 1|idtw/subjno), na.action=na.omit, control=list(opt="optim"))))[2], 2),  
  round(coef(summary(lme(mood_relaxed ~ phy_energy, data = my_data, random=~1|idtw/subjno,  correlation = corCAR1(form = ~ 1|idtw/subjno), na.action=na.omit, control=list(opt="optim"))))[2], 2),  
  round(coef(summary(lme(mood_relaxed ~ mood_enthus, data = my_data, random=~1|idtw/subjno,  correlation = corCAR1(form = ~ 1|idtw/subjno), na.action=na.omit, control=list(opt="optim"))))[2], 2))  

cbind(
  round(coef(summary(lme(mood_satisfi ~ mood_cheerful, data = my_data, random=~1|idtw/subjno,  correlation = corCAR1(form = ~ 1|idtw/subjno), na.action=na.omit, control=list(opt="optim"))))[2], 2), 
  round(coef(summary(lme(mood_satisfi ~ mood_genwell, data = my_data, random=~1|idtw/subjno,  correlation = corCAR1(form = ~ 1|idtw/subjno), na.action=na.omit, control=list(opt="optim"))))[2], 2),  
  round(coef(summary(lme(mood_satisfi ~ mood_relaxed, data = my_data, random=~1|idtw/subjno,  correlation = corCAR1(form = ~ 1|idtw/subjno), na.action=na.omit, control=list(opt="optim"))))[2], 2),  
  round(coef(summary(lme(mood_satisfi ~ phy_energy, data = my_data, random=~1|idtw/subjno,  correlation = corCAR1(form = ~ 1|idtw/subjno), na.action=na.omit, control=list(opt="optim"))))[2], 2),  
  round(coef(summary(lme(mood_satisfi ~ mood_enthus, data = my_data, random=~1|idtw/subjno,  correlation = corCAR1(form = ~ 1|idtw/subjno), na.action=na.omit, control=list(opt="optim"))))[2], 2))  

cbind(
  round(coef(summary(lme(phy_energy ~ mood_cheerful, data = my_data, random=~1|idtw/subjno,  correlation = corCAR1(form = ~ 1|idtw/subjno), na.action=na.omit, control=list(opt="optim"))))[2], 2), 
  round(coef(summary(lme(phy_energy ~ mood_genwell, data = my_data, random=~1|idtw/subjno,  correlation = corCAR1(form = ~ 1|idtw/subjno), na.action=na.omit, control=list(opt="optim"))))[2], 2),  
  round(coef(summary(lme(phy_energy ~ mood_relaxed, data = my_data, random=~1|idtw/subjno,  correlation = corCAR1(form = ~ 1|idtw/subjno), na.action=na.omit, control=list(opt="optim"))))[2], 2),  
  round(coef(summary(lme(phy_energy ~ mood_satisfi, data = my_data, random=~1|idtw/subjno,  correlation = corCAR1(form = ~ 1|idtw/subjno), na.action=na.omit, control=list(opt="optim"))))[2], 2),  
  round(coef(summary(lme(phy_energy ~ mood_enthus, data = my_data, random=~1|idtw/subjno,  correlation = corCAR1(form = ~ 1|idtw/subjno), na.action=na.omit, control=list(opt="optim"))))[2], 2))  

cbind(
  round(coef(summary(lme(mood_enthus ~ mood_cheerful, data = my_data, random=~1|idtw/subjno,  correlation = corCAR1(form = ~ 1|idtw/subjno), na.action=na.omit, control=list(opt="optim"))))[2], 2), 
  round(coef(summary(lme(mood_enthus ~ mood_genwell, data = my_data, random=~1|idtw/subjno,  correlation = corCAR1(form = ~ 1|idtw/subjno), na.action=na.omit, control=list(opt="optim"))))[2], 2),  
  round(coef(summary(lme(mood_enthus ~ mood_relaxed, data = my_data, random=~1|idtw/subjno,  correlation = corCAR1(form = ~ 1|idtw/subjno), na.action=na.omit, control=list(opt="optim"))))[2], 2),  
  round(coef(summary(lme(mood_enthus ~ mood_satisfi, data = my_data, random=~1|idtw/subjno,  correlation = corCAR1(form = ~ 1|idtw/subjno), na.action=na.omit, control=list(opt="optim"))))[2], 2),  
  round(coef(summary(lme(mood_enthus ~ phy_energy, data = my_data, random=~1|idtw/subjno,  correlation = corCAR1(form = ~ 1|idtw/subjno), na.action=na.omit, control=list(opt="optim"))))[2], 2))  

###Stable group


cbind(
  round(coef(summary(lme(mood_cheerful ~ mood_genwell, data = my_data, random=~1|idtw/subjno,  correlation = corCAR1(form = ~ 1|idtw/subjno), na.action=na.omit, control=list(opt="optim"), subset=group=="Stable group")))[2], 2), 
  round(coef(summary(lme(mood_cheerful ~ mood_relaxed, data = my_data, random=~1|idtw/subjno,  correlation = corCAR1(form = ~ 1|idtw/subjno), na.action=na.omit, control=list(opt="optim"), subset=group=="Stable group")))[2], 2), 
  round(coef(summary(lme(mood_cheerful ~ mood_satisfi, data = my_data, random=~1|idtw/subjno,  correlation = corCAR1(form = ~ 1|idtw/subjno), na.action=na.omit, control=list(opt="optim"), subset=group=="Stable group")))[2], 2), 
  round(coef(summary(lme(mood_cheerful ~ phy_energy, data = my_data, random=~1|idtw/subjno,  correlation = corCAR1(form = ~ 1|idtw/subjno), na.action=na.omit, control=list(opt="optim"), subset=group=="Stable group")))[2], 2), 
  round(coef(summary(lme(mood_cheerful ~ mood_enthus, data = my_data, random=~1|idtw/subjno,  correlation = corCAR1(form = ~ 1|idtw/subjno), na.action=na.omit, control=list(opt="optim"), subset=group=="Stable group")))[2], 2)) 

cbind(
  round(coef(summary(lme(mood_genwell ~ mood_cheerful, data = my_data, random=~1|idtw/subjno,  correlation = corCAR1(form = ~ 1|idtw/subjno), na.action=na.omit, control=list(opt="optim"), subset=group=="Stable group")))[2], 2), 
  round(coef(summary(lme(mood_genwell ~ mood_relaxed, data = my_data, random=~1|idtw/subjno,  correlation = corCAR1(form = ~ 1|idtw/subjno), na.action=na.omit, control=list(opt="optim"), subset=group=="Stable group")))[2], 2), 
  round(coef(summary(lme(mood_genwell ~ mood_satisfi, data = my_data, random=~1|idtw/subjno,  correlation = corCAR1(form = ~ 1|idtw/subjno), na.action=na.omit, control=list(opt="optim"), subset=group=="Stable group")))[2], 2), 
  round(coef(summary(lme(mood_genwell ~ phy_energy, data = my_data, random=~1|idtw/subjno,  correlation = corCAR1(form = ~ 1|idtw/subjno), na.action=na.omit, control=list(opt="optim"), subset=group=="Stable group")))[2], 2), 
  round(coef(summary(lme(mood_genwell ~ mood_enthus, data = my_data, random=~1|idtw/subjno,  correlation = corCAR1(form = ~ 1|idtw/subjno), na.action=na.omit, control=list(opt="optim"), subset=group=="Stable group")))[2], 2)) 

cbind(
  round(coef(summary(lme(mood_relaxed ~ mood_cheerful, data = my_data, random=~1|idtw/subjno,  correlation = corCAR1(form = ~ 1|idtw/subjno), na.action=na.omit, control=list(opt="optim"), subset=group=="Stable group")))[2], 2), 
  round(coef(summary(lme(mood_relaxed ~ mood_genwell, data = my_data, random=~1|idtw/subjno,  correlation = corCAR1(form = ~ 1|idtw/subjno), na.action=na.omit, control=list(opt="optim"), subset=group=="Stable group")))[2], 2), 
  round(coef(summary(lme(mood_relaxed ~ mood_satisfi, data = my_data, random=~1|idtw/subjno,  correlation = corCAR1(form = ~ 1|idtw/subjno), na.action=na.omit, control=list(opt="optim"), subset=group=="Stable group")))[2], 2), 
  round(coef(summary(lme(mood_relaxed ~ phy_energy, data = my_data, random=~1|idtw/subjno,  correlation = corCAR1(form = ~ 1|idtw/subjno), na.action=na.omit, control=list(opt="optim"), subset=group=="Stable group")))[2], 2), 
  round(coef(summary(lme(mood_relaxed ~ mood_enthus, data = my_data, random=~1|idtw/subjno,  correlation = corCAR1(form = ~ 1|idtw/subjno), na.action=na.omit, control=list(opt="optim"), subset=group=="Stable group")))[2], 2)) 

cbind(
  round(coef(summary(lme(mood_satisfi ~ mood_cheerful, data = my_data, random=~1|idtw/subjno,  correlation = corCAR1(form = ~ 1|idtw/subjno), na.action=na.omit, control=list(opt="optim"), subset=group=="Stable group")))[2], 2), 
  round(coef(summary(lme(mood_satisfi ~ mood_genwell, data = my_data, random=~1|idtw/subjno,  correlation = corCAR1(form = ~ 1|idtw/subjno), na.action=na.omit, control=list(opt="optim"), subset=group=="Stable group")))[2], 2), 
  round(coef(summary(lme(mood_satisfi ~ mood_relaxed, data = my_data, random=~1|idtw/subjno,  correlation = corCAR1(form = ~ 1|idtw/subjno), na.action=na.omit, control=list(opt="optim"), subset=group=="Stable group")))[2], 2), 
  round(coef(summary(lme(mood_satisfi ~ phy_energy, data = my_data, random=~1|idtw/subjno,  correlation = corCAR1(form = ~ 1|idtw/subjno), na.action=na.omit, control=list(opt="optim"), subset=group=="Stable group")))[2], 2), 
  round(coef(summary(lme(mood_satisfi ~ mood_enthus, data = my_data, random=~1|idtw/subjno,  correlation = corCAR1(form = ~ 1|idtw/subjno), na.action=na.omit, control=list(opt="optim"), subset=group=="Stable group")))[2], 2)) 


cbind(
  round(coef(summary(lme(phy_energy ~ mood_cheerful, data = my_data, random=~1|idtw/subjno,  correlation = corCAR1(form = ~ 1|idtw/subjno), na.action=na.omit, control=list(opt="optim"), subset=group=="Stable group")))[2], 2), 
  round(coef(summary(lme(phy_energy ~ mood_genwell, data = my_data, random=~1|idtw/subjno,  correlation = corCAR1(form = ~ 1|idtw/subjno), na.action=na.omit, control=list(opt="optim"), subset=group=="Stable group")))[2], 2), 
  round(coef(summary(lme(phy_energy ~ mood_relaxed, data = my_data, random=~1|idtw/subjno,  correlation = corCAR1(form = ~ 1|idtw/subjno), na.action=na.omit, control=list(opt="optim"), subset=group=="Stable group")))[2], 2), 
  round(coef(summary(lme(phy_energy ~ mood_satisfi, data = my_data, random=~1|idtw/subjno,  correlation = corCAR1(form = ~ 1|idtw/subjno), na.action=na.omit, control=list(opt="optim"), subset=group=="Stable group")))[2], 2), 
  round(coef(summary(lme(phy_energy ~ mood_enthus, data = my_data, random=~1|idtw/subjno,  correlation = corCAR1(form = ~ 1|idtw/subjno), na.action=na.omit, control=list(opt="optim"), subset=group=="Stable group")))[2], 2)) 


cbind(
  round(coef(summary(lme(mood_enthus ~ mood_cheerful, data = my_data, random=~1|idtw/subjno,  correlation = corCAR1(form = ~ 1|idtw/subjno), na.action=na.omit, control=list(opt="optim"), subset=group=="Stable group")))[2], 2), 
  round(coef(summary(lme(mood_enthus ~ mood_genwell, data = my_data, random=~1|idtw/subjno,  correlation = corCAR1(form = ~ 1|idtw/subjno), na.action=na.omit, control=list(opt="optim"), subset=group=="Stable group")))[2], 2), 
  round(coef(summary(lme(mood_enthus ~ mood_relaxed, data = my_data, random=~1|idtw/subjno,  correlation = corCAR1(form = ~ 1|idtw/subjno), na.action=na.omit, control=list(opt="optim"), subset=group=="Stable group")))[2], 2), 
  round(coef(summary(lme(mood_enthus ~ mood_satisfi, data = my_data, random=~1|idtw/subjno,  correlation = corCAR1(form = ~ 1|idtw/subjno), na.action=na.omit, control=list(opt="optim"), subset=group=="Stable group")))[2], 2), 
  round(coef(summary(lme(mood_enthus ~ phy_energy, data = my_data, random=~1|idtw/subjno,  correlation = corCAR1(form = ~ 1|idtw/subjno), na.action=na.omit, control=list(opt="optim"), subset=group=="Stable group")))[2], 2)) 


###Increase group


cbind(
  round(coef(summary(lme(mood_cheerful ~ mood_genwell, data = my_data, random=~1|idtw/subjno,  correlation = corCAR1(form = ~ 1|idtw/subjno), na.action=na.omit, control=list(opt="optim"), subset=group=="Increase group")))[2], 2), 
  round(coef(summary(lme(mood_cheerful ~ mood_relaxed, data = my_data, random=~1|idtw/subjno,  correlation = corCAR1(form = ~ 1|idtw/subjno), na.action=na.omit, control=list(opt="optim"), subset=group=="Increase group")))[2], 2), 
  round(coef(summary(lme(mood_cheerful ~ mood_satisfi, data = my_data, random=~1|idtw/subjno,  correlation = corCAR1(form = ~ 1|idtw/subjno), na.action=na.omit, control=list(opt="optim"), subset=group=="Increase group")))[2], 2), 
  round(coef(summary(lme(mood_cheerful ~ phy_energy, data = my_data, random=~1|idtw/subjno,  correlation = corCAR1(form = ~ 1|idtw/subjno), na.action=na.omit, control=list(opt="optim"), subset=group=="Increase group")))[2], 2), 
  round(coef(summary(lme(mood_cheerful ~ mood_enthus, data = my_data, random=~1|idtw/subjno,  correlation = corCAR1(form = ~ 1|idtw/subjno), na.action=na.omit, control=list(opt="optim"), subset=group=="Increase group")))[2], 2)) 

cbind(
  round(coef(summary(lme(mood_genwell ~ mood_cheerful, data = my_data, random=~1|idtw/subjno,  correlation = corCAR1(form = ~ 1|idtw/subjno), na.action=na.omit, control=list(opt="optim"), subset=group=="Increase group")))[2], 2), 
  round(coef(summary(lme(mood_genwell ~ mood_relaxed, data = my_data, random=~1|idtw/subjno,  correlation = corCAR1(form = ~ 1|idtw/subjno), na.action=na.omit, control=list(opt="optim"), subset=group=="Increase group")))[2], 2), 
  round(coef(summary(lme(mood_genwell ~ mood_satisfi, data = my_data, random=~1|idtw/subjno,  correlation = corCAR1(form = ~ 1|idtw/subjno), na.action=na.omit, control=list(opt="optim"), subset=group=="Increase group")))[2], 2), 
  round(coef(summary(lme(mood_genwell ~ phy_energy, data = my_data, random=~1|idtw/subjno,  correlation = corCAR1(form = ~ 1|idtw/subjno), na.action=na.omit, control=list(opt="optim"), subset=group=="Increase group")))[2], 2), 
  round(coef(summary(lme(mood_genwell ~ mood_enthus, data = my_data, random=~1|idtw/subjno,  correlation = corCAR1(form = ~ 1|idtw/subjno), na.action=na.omit, control=list(opt="optim"), subset=group=="Increase group")))[2], 2)) 

cbind(
  round(coef(summary(lme(mood_relaxed ~ mood_cheerful, data = my_data, random=~1|idtw/subjno,  correlation = corCAR1(form = ~ 1|idtw/subjno), na.action=na.omit, control=list(opt="optim"), subset=group=="Increase group")))[2], 2), 
  round(coef(summary(lme(mood_relaxed ~ mood_genwell, data = my_data, random=~1|idtw/subjno,  correlation = corCAR1(form = ~ 1|idtw/subjno), na.action=na.omit, control=list(opt="optim"), subset=group=="Increase group")))[2], 2), 
  round(coef(summary(lme(mood_relaxed ~ mood_satisfi, data = my_data, random=~1|idtw/subjno,  correlation = corCAR1(form = ~ 1|idtw/subjno), na.action=na.omit, control=list(opt="optim"), subset=group=="Increase group")))[2], 2), 
  round(coef(summary(lme(mood_relaxed ~ phy_energy, data = my_data, random=~1|idtw/subjno,  correlation = corCAR1(form = ~ 1|idtw/subjno), na.action=na.omit, control=list(opt="optim"), subset=group=="Increase group")))[2], 2), 
  round(coef(summary(lme(mood_relaxed ~ mood_enthus, data = my_data, random=~1|idtw/subjno,  correlation = corCAR1(form = ~ 1|idtw/subjno), na.action=na.omit, control=list(opt="optim"), subset=group=="Increase group")))[2], 2)) 

cbind(
  round(coef(summary(lme(mood_satisfi ~ mood_cheerful, data = my_data, random=~1|idtw/subjno,  correlation = corCAR1(form = ~ 1|idtw/subjno), na.action=na.omit, control=list(opt="optim"), subset=group=="Increase group")))[2], 2), 
  round(coef(summary(lme(mood_satisfi ~ mood_genwell, data = my_data, random=~1|idtw/subjno,  correlation = corCAR1(form = ~ 1|idtw/subjno), na.action=na.omit, control=list(opt="optim"), subset=group=="Increase group")))[2], 2), 
  round(coef(summary(lme(mood_satisfi ~ mood_relaxed, data = my_data, random=~1|idtw/subjno,  correlation = corCAR1(form = ~ 1|idtw/subjno), na.action=na.omit, control=list(opt="optim"), subset=group=="Increase group")))[2], 2), 
  round(coef(summary(lme(mood_satisfi ~ phy_energy, data = my_data, random=~1|idtw/subjno,  correlation = corCAR1(form = ~ 1|idtw/subjno), na.action=na.omit, control=list(opt="optim"), subset=group=="Increase group")))[2], 2), 
  round(coef(summary(lme(mood_satisfi ~ mood_enthus, data = my_data, random=~1|idtw/subjno,  correlation = corCAR1(form = ~ 1|idtw/subjno), na.action=na.omit, control=list(opt="optim"), subset=group=="Increase group")))[2], 2)) 


cbind(
  round(coef(summary(lme(phy_energy ~ mood_cheerful, data = my_data, random=~1|idtw/subjno,  correlation = corCAR1(form = ~ 1|idtw/subjno), na.action=na.omit, control=list(opt="optim"), subset=group=="Increase group")))[2], 2), 
  round(coef(summary(lme(phy_energy ~ mood_genwell, data = my_data, random=~1|idtw/subjno,  correlation = corCAR1(form = ~ 1|idtw/subjno), na.action=na.omit, control=list(opt="optim"), subset=group=="Increase group")))[2], 2), 
  round(coef(summary(lme(phy_energy ~ mood_relaxed, data = my_data, random=~1|idtw/subjno,  correlation = corCAR1(form = ~ 1|idtw/subjno), na.action=na.omit, control=list(opt="optim"), subset=group=="Increase group")))[2], 2), 
  round(coef(summary(lme(phy_energy ~ mood_satisfi, data = my_data, random=~1|idtw/subjno,  correlation = corCAR1(form = ~ 1|idtw/subjno), na.action=na.omit, control=list(opt="optim"), subset=group=="Increase group")))[2], 2), 
  round(coef(summary(lme(phy_energy ~ mood_enthus, data = my_data, random=~1|idtw/subjno,  correlation = corCAR1(form = ~ 1|idtw/subjno), na.action=na.omit, control=list(opt="optim"), subset=group=="Increase group")))[2], 2)) 


cbind(
  round(coef(summary(lme(mood_enthus ~ mood_cheerful, data = my_data, random=~1|idtw/subjno,  correlation = corCAR1(form = ~ 1|idtw/subjno), na.action=na.omit, control=list(opt="optim"), subset=group=="Increase group")))[2], 2), 
  round(coef(summary(lme(mood_enthus ~ mood_genwell, data = my_data, random=~1|idtw/subjno,  correlation = corCAR1(form = ~ 1|idtw/subjno), na.action=na.omit, control=list(opt="optim"), subset=group=="Increase group")))[2], 2), 
  round(coef(summary(lme(mood_enthus ~ mood_relaxed, data = my_data, random=~1|idtw/subjno,  correlation = corCAR1(form = ~ 1|idtw/subjno), na.action=na.omit, control=list(opt="optim"), subset=group=="Increase group")))[2], 2), 
  round(coef(summary(lme(mood_enthus ~ mood_satisfi, data = my_data, random=~1|idtw/subjno,  correlation = corCAR1(form = ~ 1|idtw/subjno), na.action=na.omit, control=list(opt="optim"), subset=group=="Increase group")))[2], 2), 
  round(coef(summary(lme(mood_enthus ~ phy_energy, data = my_data, random=~1|idtw/subjno,  correlation = corCAR1(form = ~ 1|idtw/subjno), na.action=na.omit, control=list(opt="optim"), subset=group=="Increase group")))[2], 2)) 


summary(lme(mood_cheerful ~ mood_genwell, data = my_data, random=~1|idtw/subjno,  correlation = corCAR1(form = ~ 1|idtw/subjno), na.action=na.omit, control=list(opt="optim"))) 


summary(lme(mood_genwell ~ mood_relaxed, data = my_data, random=~1|idtw/subjno,  correlation = corCAR1(form = ~ 1|idtw/subjno), na.action=na.omit, control=list(opt="optim"))) 
summary(lme(mood_genwell ~ mood_satisfi, data = my_data, random=~1|idtw/subjno,  correlation = corCAR1(form = ~ 1|idtw/subjno), na.action=na.omit, control=list(opt="optim"))) 


summary(lme(mood_cheerful ~ mood_genwell + mood_relaxed + mood_satisfi + phy_energy + mood_enthus, data = my_data, random=~1|idtw/subjno,  correlation = corCAR1(form = ~ 1|idtw/subjno), na.action=na.omit, control=list(opt="optim"))) 
summary(lme(mood_genwell ~ mood_cheerful + mood_relaxed + mood_satisfi + phy_energy + mood_enthus, data = my_data, random=~1|idtw/subjno,  correlation = corCAR1(form = ~ 1|idtw/subjno), na.action=na.omit, control=list(opt="optim"))) 

summary(lme(mood_relaxed ~ mood_cheerful + mood_genwell + mood_satisfi + phy_energy + mood_enthus, data = my_data, random=~1|idtw/subjno,  correlation = corCAR1(form = ~ 1|idtw/subjno), na.action=na.omit, control=list(opt="optim"))) 
summary(lme(mood_satisfi ~ mood_relaxed + mood_cheerful + mood_genwell + phy_energy + mood_enthus, data = my_data, random=~1|idtw/subjno,  correlation = corCAR1(form = ~ 1|idtw/subjno), na.action=na.omit, control=list(opt="optim"))) 

summary(lme(phy_energy ~ mood_relaxed + mood_cheerful + mood_genwell + mood_satisfi + mood_enthus, data = my_data, random=~1|idtw/subjno,  correlation = corCAR1(form = ~ 1|idtw/subjno), na.action=na.omit, control=list(opt="optim"))) 
summary(lme(mood_enthus ~ mood_relaxed + mood_cheerful + mood_genwell + mood_satisfi + phy_energy, data = my_data, random=~1|idtw/subjno,  correlation = corCAR1(form = ~ 1|idtw/subjno), na.action=na.omit, control=list(opt="optim"))) 

summary(lme(mood_cheerful ~ mood_genwell + mood_relaxed + mood_satisfi + phy_energy + mood_enthus, data = my_data, random=~1|idtw/subjno,  correlation = corCAR1(form = ~ 1|idtw/subjno), na.action=na.omit, control=list(opt="optim"))) 
summary(lme(mood_cheerful ~ mood_genwell + mood_relaxed  + phy_energy + mood_enthus, data = my_data, random=~1|idtw/subjno,  correlation = corCAR1(form = ~ 1|idtw/subjno), na.action=na.omit, control=list(opt="optim"))) 
summary(lme(mood_cheerful ~ mood_genwell + mood_relaxed  + phy_energy, data = my_data, random=~1|idtw/subjno,  correlation = corCAR1(form = ~ 1|idtw/subjno), na.action=na.omit, control=list(opt="optim"))) 

summary(lme(mood_genwell ~ mood_cheerful + mood_relaxed + mood_satisfi + phy_energy + mood_enthus, data = my_data, random=~1|idtw/subjno,  correlation = corCAR1(form = ~ 1|idtw/subjno), na.action=na.omit, control=list(opt="optim"))) 
summary(lme(mood_genwell ~ mood_cheerful + mood_relaxed + mood_satisfi + phy_energy, data = my_data, random=~1|idtw/subjno,  correlation = corCAR1(form = ~ 1|idtw/subjno), na.action=na.omit, control=list(opt="optim"))) 
summary(lme(mood_genwell ~ mood_cheerful + mood_relaxed + phy_energy, data = my_data, random=~1|idtw/subjno,  correlation = corCAR1(form = ~ 1|idtw/subjno), na.action=na.omit, control=list(opt="optim"))) 

summary(lme(mood_relaxed ~ mood_cheerful + mood_genwell + mood_satisfi + phy_energy + mood_enthus, data = my_data, random=~1|idtw/subjno,  correlation = corCAR1(form = ~ 1|idtw/subjno), na.action=na.omit, control=list(opt="optim"))) 
summary(lme(mood_relaxed ~ mood_cheerful + mood_genwell + mood_satisfi + phy_energy, data = my_data, random=~1|idtw/subjno,  correlation = corCAR1(form = ~ 1|idtw/subjno), na.action=na.omit, control=list(opt="optim"))) 
summary(lme(mood_relaxed ~ mood_genwell + mood_satisfi + phy_energy, data = my_data, random=~1|idtw/subjno,  correlation = corCAR1(form = ~ 1|idtw/subjno), na.action=na.omit, control=list(opt="optim"))) 

summary(lme(mood_satisfi ~ mood_relaxed + mood_cheerful + mood_genwell + phy_energy + mood_enthus, data = my_data, random=~1|idtw/subjno,  correlation = corCAR1(form = ~ 1|idtw/subjno), na.action=na.omit, control=list(opt="optim"))) 
summary(lme(mood_satisfi ~ mood_relaxed + mood_cheerful + mood_genwell + phy_energy, data = my_data, random=~1|idtw/subjno,  correlation = corCAR1(form = ~ 1|idtw/subjno), na.action=na.omit, control=list(opt="optim"))) 
summary(lme(mood_satisfi ~ mood_relaxed + mood_genwell + phy_energy, data = my_data, random=~1|idtw/subjno,  correlation = corCAR1(form = ~ 1|idtw/subjno), na.action=na.omit, control=list(opt="optim"))) 


rm(positive)
positive <- cbind(my_data$mood_cheerful, my_data$mood_genwell, my_data$mood_relaxed, my_data$mood_satisfi, my_data$phy_energy, my_data$mood_enthus)

colnames(positive) <- c("Cheerful", "General well", "Relaxed", "Satisfied", "Energetic", "Ethusiasic")
positive <- as.data.frame(positive)

round(cor(positive, use = "complete.obs", method = "pearson"), 2)

####Restricted multiverse analysis ####


# Assumptions: maximum power
# Same level of symptoms on baseline, different at T1
# Same level of all six affect states at baseline 

rm(data_des)

###Creating the subset with cross-sectional data
data_des <- subset(my_data_main, select = c("subjno","idtw", "_1_J1", "_1_J2", "_1_J3", "_1_J4", "_1_scl90_tot", "_2_scl90_tot", "gender", "age_wave1", "_2_le_neg"))

###Deleting parents and other unrelated participants (they do not have the age data): 

data_des<-data_des[!is.na(data_des$age_wave1), ]

##creating the variable representing the number of beeps for each individual: 
n_beeps <- plyr::count(data_des,c('subjno'))
data_des <- merge(n_beeps, data_des, by = "subjno")
rm(n_beeps)

###Now the dataset is collapsed: 
data_des <- aggregate(.~subjno, data_des, mean, na.action=NULL) 

###Selection of the subsample with the lower level of happy childhood experiences: 

#checking the missings in the JTV items first: 

summary(data_des[c("_1_J1", "_1_J2", "_1_J3", "_1_J4")]) ## all items have the same number of missings 
## see the descriptive statistics part below for more details

data_des$subjno[is.na(data_des$`_1_J1`)] 
data_des$subjno[is.na(data_des$`_1_J2`)] 
data_des$subjno[is.na(data_des$`_1_J3`)] 
data_des$subjno[is.na(data_des$`_1_J4`)] ##and they belong to the same people

#Calculating then the JTV sum score: 

data_des$chi_exp <- data_des$`_1_J1` + data_des$`_1_J2` + data_des$`_1_J3` + data_des$`_1_J4` 

length(data_des$subjno[is.na(data_des$chi_exp)]) ## 25 people do not have values
data_des<-data_des[!is.na(data_des$chi_exp), ] ## they are omitted from the sample

#Splitting the sample to select the subsample with the lowest level of JTV sumscore (becasue items are formulating positively):  

data_des$chi_exp_2 <- xtile(data_des$chi_exp, n = 2)  

table(data_des$chi_exp_2) ## resulting in 451 people with lower level of JTV sumscore

data_des<-data_des[data_des$chi_exp_2 == 1, ] # Deleting people with high level of happy childhood


### SCL-90 scores: 

#Checking missings: 
summary(data_des[c("_1_scl90_tot", "_2_scl90_tot")]) ## see the descriptive statistics part below for more details

#Calculating the change score: 
data_des$scl_change <- data_des$`_2_scl90_tot` - data_des$`_1_scl90_tot` # thus people with missings either on T0 or T1 will have NAs 

length(data_des$subjno[!is.na(data_des$scl_change)]) # 249 participants have data availible 

# Deleting the participants without SCL scores: 

data_des<-data_des[!is.na(data_des$scl_change), ]

### Having more than 30% of ESM data available: 

length(data_des$subjno[(data_des$freq <= 18)]) #the study period consisted of 6 days with 10 beeps per day; 
#60 is considered max (some people have more, but 60 was the aim)
#and therefore 30% of 60 is 18. We exclude all people (10) with 
#18 or less beeps:

data_des <- data_des[data_des$freq > 18, ] # resulting in 239 participants 

## this step is not possible to combine with the cross-sectional data frame because the action with NAs is different: 
temp_esm <- subset(my_data_main, select = c("subjno", "mood_cheerful", "mood_relaxed", "mood_lonely", "mood_irritat",  "mood_down", "phy_energy"))
temp_esm <- aggregate(.~subjno, temp_esm, mean, na.rm = T) 
names(temp_esm) <- c("subjno", "mean_che", "mean_rel", "mean_lnl", "mean_irr", "mean_down", "mean_enr")
temp_esm <- temp_esm[temp_esm$subjno %in% data_des$subjno, ] #deleting extra people 

#rm(my_data)
#my_data <- subset(my_data_main, select = c("subjno", "dayno", "beepno", "idtw", "mood_cheerful", "mood_relaxed", "mood_lonely", "mood_irritat",  "mood_down", "phy_energy"))
#my_data <- my_data[my_data$subjno %in% data_des$subjno, ] #deleting extra people 
#length(unique(my_data$subjno)) ## checking that the number of people is correct 

#my_data <- merge(my_data, data_des[c("subjno", "gender", "age_wave1")], by = "subjno")
#my_data <- merge(my_data, temp_esm, by = "subjno")


####Group allocations:
# To make it reproducible, we shall exclude the same Decrease group, so: 

data_des$group <- xtile(data_des$scl_change, 3)
data_des$group <- factor(data_des$group, labels = c("Decrease group", "Stable group", "Increase group"))


data_des <- data_des[!data_des$group == "Decrease group", ] #excluding people from the group with the decrease of symptoms
data_des$group = NULL
##


# we need at least 70 people in each group.

data_des$group1 <-xtile(data_des$scl_change, cutpoints = c(1, 6)) # these are limits for the upper and lower grouping

table(xtile(data_des$scl_change, cutpoints = -11)) # -13, -12, -11 - only versions "from the bottom"

table(xtile(data_des$scl_change, cutpoints = 7)) #1, 2, 3, 4 (the actual), 5, 6


table(xtile(data_des$scl_change, cutpoints = c(1, 2))) #two - 1 and 6, 2 and 6, 3 and 6, 4 and 6, 5 and 6, 1 and 5, 2 and 5, 3 and 5

# 4 and 5, 1 and 4, 2 and 4, 3 and 4, 1 and 3, 2 and 3, 1 and 2
table(xtile(data_des$scl_change, cutpoints = c(-13, 2)))# -13 $ 2, 3, 4, 5, 6
table(xtile(data_des$scl_change, cutpoints = c(-12, 7)))# -12 $ 5, 6
table(xtile(data_des$scl_change, cutpoints = c(-11, 6)))# -11  6


#creating all possible groupings
# without negative "tail"
# 8 groups 
data_des$group1 <- xtile(data_des$scl_change, cutpoints = c(-13, 2)) # we need group 2 and 3
data_des$group2 <- xtile(data_des$scl_change, cutpoints = c(-13, 3))
data_des$group3 <- xtile(data_des$scl_change, cutpoints = c(-13, 4))
data_des$group4 <- xtile(data_des$scl_change, cutpoints = c(-13, 5))
data_des$group5 <- xtile(data_des$scl_change, cutpoints = c(-13, 6))
data_des$group6 <- xtile(data_des$scl_change, cutpoints = c(-12, 5))
data_des$group7 <- xtile(data_des$scl_change, cutpoints = c(-12, 6))
data_des$group8 <- xtile(data_des$scl_change, cutpoints = c(-11, 6))

#With only one split (maximum power!)
data_des$group9 <- xtile(data_des$scl_change, cutpoints = 1)
data_des$group10 <- xtile(data_des$scl_change, cutpoints = 2)
data_des$group11 <- xtile(data_des$scl_change, cutpoints = 3)
data_des$group12 <- xtile(data_des$scl_change, cutpoints = 4) #the actual grouping
data_des$group13 <- xtile(data_des$scl_change, cutpoints = 5)
data_des$group14 <- xtile(data_des$scl_change, cutpoints = 6)

## With potential group in between
data_des$group15 <- xtile(data_des$scl_change, cutpoints = c(1, 6))
data_des$group16 <- xtile(data_des$scl_change, cutpoints = c(2, 6))
data_des$group17 <- xtile(data_des$scl_change, cutpoints = c(3, 6))
data_des$group18 <- xtile(data_des$scl_change, cutpoints = c(4, 6))
data_des$group19 <- xtile(data_des$scl_change, cutpoints = c(5, 6))
data_des$group20 <- xtile(data_des$scl_change, cutpoints = c(1, 5))
data_des$group21 <- xtile(data_des$scl_change, cutpoints = c(2, 5))
data_des$group22 <- xtile(data_des$scl_change, cutpoints = c(3, 5))
data_des$group23 <- xtile(data_des$scl_change, cutpoints = c(4, 5))
data_des$group24 <- xtile(data_des$scl_change, cutpoints = c(1, 4))
data_des$group25 <- xtile(data_des$scl_change, cutpoints = c(2, 4))
data_des$group26 <- xtile(data_des$scl_change, cutpoints = c(3, 4))
data_des$group27 <- xtile(data_des$scl_change, cutpoints = c(1, 3))
data_des$group28 <- xtile(data_des$scl_change, cutpoints = c(2, 3))
data_des$group29 <- xtile(data_des$scl_change, cutpoints = c(1, 2))

###Checking SCL-90 at baseline: 

summary(lm(data_des$`_1_scl90_tot` ~ data_des$group1, subset = data_des$group1 != 1))
summary(lm(data_des$`_1_scl90_tot` ~ data_des$group2, subset = data_des$group2 != 1))
summary(lm(data_des$`_1_scl90_tot` ~ data_des$group3, subset = data_des$group3 != 1))
summary(lm(data_des$`_1_scl90_tot` ~ data_des$group4, subset = data_des$group4 != 1))
summary(lm(data_des$`_1_scl90_tot` ~ data_des$group5, subset = data_des$group5 != 1))
summary(lm(data_des$`_1_scl90_tot` ~ data_des$group6, subset = data_des$group6 != 1))
summary(lm(data_des$`_1_scl90_tot` ~ data_des$group7, subset = data_des$group7 != 1))
summary(lm(data_des$`_1_scl90_tot` ~ data_des$group8, subset = data_des$group8 != 1))

summary(lm(data_des$`_1_scl90_tot` ~ data_des$group9))
summary(lm(data_des$`_1_scl90_tot` ~ data_des$group10))
summary(lm(data_des$`_1_scl90_tot` ~ data_des$group11))
summary(lm(data_des$`_1_scl90_tot` ~ data_des$group12))
summary(lm(data_des$`_1_scl90_tot` ~ data_des$group13))
summary(lm(data_des$`_1_scl90_tot` ~ data_des$group14))

summary(lm(data_des$`_1_scl90_tot` ~ data_des$group15, subset = data_des$group15 != 2))
summary(lm(data_des$`_1_scl90_tot` ~ data_des$group16, subset = data_des$group16 != 2))
summary(lm(data_des$`_1_scl90_tot` ~ data_des$group17, subset = data_des$group17 != 2))
summary(lm(data_des$`_1_scl90_tot` ~ data_des$group18, subset = data_des$group18 != 2))
summary(lm(data_des$`_1_scl90_tot` ~ data_des$group19, subset = data_des$group19 != 2))
summary(lm(data_des$`_1_scl90_tot` ~ data_des$group20, subset = data_des$group20 != 2))
summary(lm(data_des$`_1_scl90_tot` ~ data_des$group21, subset = data_des$group21 != 2))
summary(lm(data_des$`_1_scl90_tot` ~ data_des$group22, subset = data_des$group22 != 2))
summary(lm(data_des$`_1_scl90_tot` ~ data_des$group23, subset = data_des$group23 != 2))
summary(lm(data_des$`_1_scl90_tot` ~ data_des$group24, subset = data_des$group24 != 2))
summary(lm(data_des$`_1_scl90_tot` ~ data_des$group25, subset = data_des$group25 != 2))
summary(lm(data_des$`_1_scl90_tot` ~ data_des$group26, subset = data_des$group26 != 2))
summary(lm(data_des$`_1_scl90_tot` ~ data_des$group27, subset = data_des$group27 != 2))
summary(lm(data_des$`_1_scl90_tot` ~ data_des$group28, subset = data_des$group28 != 2))
summary(lm(data_des$`_1_scl90_tot` ~ data_des$group28, subset = data_des$group29 != 2))

###Checking SCL-90 at T1: 

summary(lm(data_des$`_2_scl90_tot` ~ data_des$group1, subset = data_des$group1 != 1))
summary(lm(data_des$`_2_scl90_tot` ~ data_des$group2, subset = data_des$group2 != 1))
summary(lm(data_des$`_2_scl90_tot` ~ data_des$group3, subset = data_des$group3 != 1))
summary(lm(data_des$`_2_scl90_tot` ~ data_des$group4, subset = data_des$group4 != 1))
summary(lm(data_des$`_2_scl90_tot` ~ data_des$group5, subset = data_des$group5 != 1))
summary(lm(data_des$`_2_scl90_tot` ~ data_des$group6, subset = data_des$group6 != 1))
summary(lm(data_des$`_2_scl90_tot` ~ data_des$group7, subset = data_des$group7 != 1))
summary(lm(data_des$`_2_scl90_tot` ~ data_des$group8, subset = data_des$group8 != 1))

summary(lm(data_des$`_2_scl90_tot` ~ data_des$group9))
summary(lm(data_des$`_2_scl90_tot` ~ data_des$group10))
summary(lm(data_des$`_2_scl90_tot` ~ data_des$group11))
summary(lm(data_des$`_2_scl90_tot` ~ data_des$group12))
summary(lm(data_des$`_2_scl90_tot` ~ data_des$group13))
summary(lm(data_des$`_2_scl90_tot` ~ data_des$group14))

summary(lm(data_des$`_2_scl90_tot` ~ data_des$group15, subset = data_des$group15 != 2))
summary(lm(data_des$`_2_scl90_tot` ~ data_des$group16, subset = data_des$group16 != 2))
summary(lm(data_des$`_2_scl90_tot` ~ data_des$group17, subset = data_des$group17 != 2))
summary(lm(data_des$`_2_scl90_tot` ~ data_des$group18, subset = data_des$group18 != 2))
summary(lm(data_des$`_2_scl90_tot` ~ data_des$group19, subset = data_des$group19 != 2))
summary(lm(data_des$`_2_scl90_tot` ~ data_des$group20, subset = data_des$group20 != 2))
summary(lm(data_des$`_2_scl90_tot` ~ data_des$group21, subset = data_des$group21 != 2))
summary(lm(data_des$`_2_scl90_tot` ~ data_des$group22, subset = data_des$group22 != 2))
summary(lm(data_des$`_2_scl90_tot` ~ data_des$group23, subset = data_des$group23 != 2))
summary(lm(data_des$`_2_scl90_tot` ~ data_des$group24, subset = data_des$group24 != 2))
summary(lm(data_des$`_2_scl90_tot` ~ data_des$group25, subset = data_des$group25 != 2))
summary(lm(data_des$`_2_scl90_tot` ~ data_des$group26, subset = data_des$group26 != 2))
summary(lm(data_des$`_2_scl90_tot` ~ data_des$group27, subset = data_des$group27 != 2))
summary(lm(data_des$`_2_scl90_tot` ~ data_des$group28, subset = data_des$group28 != 2))
summary(lm(data_des$`_2_scl90_tot` ~ data_des$group28, subset = data_des$group29 != 2))


####Preparing variables for the analysis

my_data <- subset(my_data_main, select = c("subjno", "dayno", "beepno", "mood_cheerful", "mood_relaxed",  "mood_lonely",  
                                           "mood_irritat", "mood_down", "phy_energy"))

my_data <- my_data[my_data$subjno %in% data_des$subjno, ] #deleting extra people 
my_data <- merge(my_data, data_des, by = "subjno")
my_data <- merge(my_data, temp_esm, by = "subjno")


### calculating person-mean centered ESM variables: 

my_data$cheerf_with <- my_data$mood_cheerful - my_data$mean_che
my_data$relax_with <- my_data$mood_relaxed - my_data$mean_rel
my_data$energy_with <- my_data$phy_energy - my_data$mean_enr
my_data$irrit_with <- my_data$mood_irritat - my_data$mean_irr
my_data$down_with <- my_data$mood_down - my_data$mean_down
my_data$lonely_with <- my_data$mood_lonely - my_data$mean_lnl


###Checking differences in means of six affect states 
summary(lme(mood_cheerful ~ group1, data = my_data, random=~1|idtw/subjno, na.action=na.omit, control=list(opt="optim"))) 
summary(lme(mood_relaxed ~ group1, data = my_data, random=~1|idtw/subjno, na.action=na.omit, control=list(opt="optim"))) 
summary(lme(mood_down ~ group1, data = my_data, random=~1|idtw/subjno, na.action=na.omit, control=list(opt="optim"))) 
summary(lme(mood_lonely ~ group1, data = my_data, random=~1|idtw/subjno, na.action=na.omit, control=list(opt="optim"))) 
summary(lme(mood_irritat ~ group1, data = my_data, random=~1|idtw/subjno, na.action=na.omit, control=list(opt="optim"))) 
summary(lme(phy_energy ~ group1, data = my_data, random=~1|idtw/subjno, na.action=na.omit, control=list(opt="optim"))) 

summary(lme(mood_cheerful ~ group2, data = my_data, random=~1|idtw/subjno, na.action=na.omit, control=list(opt="optim"))) 
summary(lme(mood_relaxed ~ group2, data = my_data, random=~1|idtw/subjno, na.action=na.omit, control=list(opt="optim"))) 
summary(lme(mood_down ~ group2, data = my_data, random=~1|idtw/subjno, na.action=na.omit, control=list(opt="optim"))) 
summary(lme(mood_lonely ~ group2, data = my_data, random=~1|idtw/subjno, na.action=na.omit, control=list(opt="optim"))) 
summary(lme(mood_irritat ~ group2, data = my_data, random=~1|idtw/subjno, na.action=na.omit, control=list(opt="optim"))) 
summary(lme(phy_energy ~ group2, data = my_data, random=~1|idtw/subjno, na.action=na.omit, control=list(opt="optim"))) 

summary(lme(mood_cheerful ~ group3, data = my_data, random=~1|idtw/subjno, na.action=na.omit, control=list(opt="optim"))) 
summary(lme(mood_relaxed ~ group3, data = my_data, random=~1|idtw/subjno, na.action=na.omit, control=list(opt="optim"))) 
summary(lme(mood_down ~ group3, data = my_data, random=~1|idtw/subjno, na.action=na.omit, control=list(opt="optim"))) 
summary(lme(mood_lonely ~ group3, data = my_data, random=~1|idtw/subjno, na.action=na.omit, control=list(opt="optim"))) 
summary(lme(mood_irritat ~ group3, data = my_data, random=~1|idtw/subjno, na.action=na.omit, control=list(opt="optim"))) 
summary(lme(phy_energy ~ group3, data = my_data, random=~1|idtw/subjno, na.action=na.omit, control=list(opt="optim"))) 

summary(lme(mood_cheerful ~ group1, data = my_data, random=~1|idtw/subjno, na.action=na.omit, control=list(opt="optim"))) 
summary(lme(mood_relaxed ~ group1, data = my_data, random=~1|idtw/subjno, na.action=na.omit, control=list(opt="optim"))) 
summary(lme(mood_down ~ group1, data = my_data, random=~1|idtw/subjno, na.action=na.omit, control=list(opt="optim"))) 
summary(lme(mood_lonely ~ group1, data = my_data, random=~1|idtw/subjno, na.action=na.omit, control=list(opt="optim"))) 
summary(lme(mood_irritat ~ group1, data = my_data, random=~1|idtw/subjno, na.action=na.omit, control=list(opt="optim"))) 
summary(lme(phy_energy ~ group1, data = my_data, random=~1|idtw/subjno, na.action=na.omit, control=list(opt="optim"))) 

summary(lme(mood_cheerful ~ group4, data = my_data, random=~1|idtw/subjno, na.action=na.omit, control=list(opt="optim"))) 
summary(lme(mood_relaxed ~ group4, data = my_data, random=~1|idtw/subjno, na.action=na.omit, control=list(opt="optim"))) 
summary(lme(mood_down ~ group4, data = my_data, random=~1|idtw/subjno, na.action=na.omit, control=list(opt="optim"))) 
summary(lme(mood_lonely ~ group4, data = my_data, random=~1|idtw/subjno, na.action=na.omit, control=list(opt="optim"))) 
summary(lme(mood_irritat ~ group4, data = my_data, random=~1|idtw/subjno, na.action=na.omit, control=list(opt="optim"))) 
summary(lme(phy_energy ~ group4, data = my_data, random=~1|idtw/subjno, na.action=na.omit, control=list(opt="optim"))) 

summary(lme(mood_cheerful ~ group5, data = my_data, random=~1|idtw/subjno, na.action=na.omit, control=list(opt="optim"))) 
summary(lme(mood_relaxed ~ group5, data = my_data, random=~1|idtw/subjno, na.action=na.omit, control=list(opt="optim"))) 
summary(lme(mood_down ~ group5, data = my_data, random=~1|idtw/subjno, na.action=na.omit, control=list(opt="optim"))) 
summary(lme(mood_lonely ~ group5, data = my_data, random=~1|idtw/subjno, na.action=na.omit, control=list(opt="optim"))) 
summary(lme(mood_irritat ~ group5, data = my_data, random=~1|idtw/subjno, na.action=na.omit, control=list(opt="optim"))) 
summary(lme(phy_energy ~ group5, data = my_data, random=~1|idtw/subjno, na.action=na.omit, control=list(opt="optim"))) 

summary(lme(mood_cheerful ~ group6, data = my_data, random=~1|idtw/subjno, na.action=na.omit, control=list(opt="optim"))) 
summary(lme(mood_relaxed ~ group6, data = my_data, random=~1|idtw/subjno, na.action=na.omit, control=list(opt="optim"))) 
summary(lme(mood_down ~ group6, data = my_data, random=~1|idtw/subjno, na.action=na.omit, control=list(opt="optim"))) 
summary(lme(mood_lonely ~ group6, data = my_data, random=~1|idtw/subjno, na.action=na.omit, control=list(opt="optim"))) 
summary(lme(mood_irritat ~ group6, data = my_data, random=~1|idtw/subjno, na.action=na.omit, control=list(opt="optim"))) 
summary(lme(phy_energy ~ group6, data = my_data, random=~1|idtw/subjno, na.action=na.omit, control=list(opt="optim"))) 

summary(lme(mood_cheerful ~ group7, data = my_data, random=~1|idtw/subjno, na.action=na.omit, control=list(opt="optim"))) 
summary(lme(mood_relaxed ~ group7, data = my_data, random=~1|idtw/subjno, na.action=na.omit, control=list(opt="optim"))) 
summary(lme(mood_down ~ group7, data = my_data, random=~1|idtw/subjno, na.action=na.omit, control=list(opt="optim"))) 
summary(lme(mood_lonely ~ group7, data = my_data, random=~1|idtw/subjno, na.action=na.omit, control=list(opt="optim"))) 
summary(lme(mood_irritat ~ group7, data = my_data, random=~1|idtw/subjno, na.action=na.omit, control=list(opt="optim"))) 
summary(lme(phy_energy ~ group7, data = my_data, random=~1|idtw/subjno, na.action=na.omit, control=list(opt="optim"))) 

summary(lme(mood_cheerful ~ group8, data = my_data, random=~1|idtw/subjno, na.action=na.omit, control=list(opt="optim"))) 
summary(lme(mood_relaxed ~ group8, data = my_data, random=~1|idtw/subjno, na.action=na.omit, control=list(opt="optim"))) 
summary(lme(mood_down ~ group8, data = my_data, random=~1|idtw/subjno, na.action=na.omit, control=list(opt="optim"))) 
summary(lme(mood_lonely ~ group8, data = my_data, random=~1|idtw/subjno, na.action=na.omit, control=list(opt="optim"))) 
summary(lme(mood_irritat ~ group8, data = my_data, random=~1|idtw/subjno, na.action=na.omit, control=list(opt="optim"))) 
summary(lme(phy_energy ~ group8, data = my_data, random=~1|idtw/subjno, na.action=na.omit, control=list(opt="optim"))) 

summary(lme(mood_cheerful ~ group9, data = my_data, random=~1|idtw/subjno, na.action=na.omit, control=list(opt="optim"))) 
summary(lme(mood_relaxed ~ group9, data = my_data, random=~1|idtw/subjno, na.action=na.omit, control=list(opt="optim"))) 
summary(lme(mood_down ~ group9, data = my_data, random=~1|idtw/subjno, na.action=na.omit, control=list(opt="optim"))) 
summary(lme(mood_lonely ~ group9, data = my_data, random=~1|idtw/subjno, na.action=na.omit, control=list(opt="optim"))) 
summary(lme(mood_irritat ~ group9, data = my_data, random=~1|idtw/subjno, na.action=na.omit, control=list(opt="optim"))) 
summary(lme(phy_energy ~ group9, data = my_data, random=~1|idtw/subjno, na.action=na.omit, control=list(opt="optim"))) 

summary(lme(mood_cheerful ~ group10, data = my_data, random=~1|idtw/subjno, na.action=na.omit, control=list(opt="optim"))) 
summary(lme(mood_relaxed ~ group10, data = my_data, random=~1|idtw/subjno, na.action=na.omit, control=list(opt="optim"))) 
summary(lme(mood_down ~ group10, data = my_data, random=~1|idtw/subjno, na.action=na.omit, control=list(opt="optim"))) 
summary(lme(mood_lonely ~ group10, data = my_data, random=~1|idtw/subjno, na.action=na.omit, control=list(opt="optim"))) 
summary(lme(mood_irritat ~ group10, data = my_data, random=~1|idtw/subjno, na.action=na.omit, control=list(opt="optim"))) 
summary(lme(phy_energy ~ group10, data = my_data, random=~1|idtw/subjno, na.action=na.omit, control=list(opt="optim"))) 

summary(lme(mood_cheerful ~ group11, data = my_data, random=~1|idtw/subjno, na.action=na.omit, control=list(opt="optim"))) 
summary(lme(mood_relaxed ~ group11, data = my_data, random=~1|idtw/subjno, na.action=na.omit, control=list(opt="optim"))) 
summary(lme(mood_down ~ group11, data = my_data, random=~1|idtw/subjno, na.action=na.omit, control=list(opt="optim"))) 
summary(lme(mood_lonely ~ group11, data = my_data, random=~1|idtw/subjno, na.action=na.omit, control=list(opt="optim"))) 
summary(lme(mood_irritat ~ group11, data = my_data, random=~1|idtw/subjno, na.action=na.omit, control=list(opt="optim"))) 
summary(lme(phy_energy ~ group11, data = my_data, random=~1|idtw/subjno, na.action=na.omit, control=list(opt="optim"))) 

summary(lme(mood_cheerful ~ group12, data = my_data, random=~1|idtw/subjno, na.action=na.omit, control=list(opt="optim"))) 
summary(lme(mood_relaxed ~ group12, data = my_data, random=~1|idtw/subjno, na.action=na.omit, control=list(opt="optim"))) 
summary(lme(mood_down ~ group12, data = my_data, random=~1|idtw/subjno, na.action=na.omit, control=list(opt="optim"))) 
summary(lme(mood_lonely ~ group12, data = my_data, random=~1|idtw/subjno, na.action=na.omit, control=list(opt="optim"))) 
summary(lme(mood_irritat ~ group12, data = my_data, random=~1|idtw/subjno, na.action=na.omit, control=list(opt="optim"))) 
summary(lme(phy_energy ~ group12, data = my_data, random=~1|idtw/subjno, na.action=na.omit, control=list(opt="optim"))) 

summary(lme(mood_cheerful ~ group13, data = my_data, random=~1|idtw/subjno, na.action=na.omit, control=list(opt="optim"))) 
summary(lme(mood_relaxed ~ group13, data = my_data, random=~1|idtw/subjno, na.action=na.omit, control=list(opt="optim"))) 
summary(lme(mood_down ~ group13, data = my_data, random=~1|idtw/subjno, na.action=na.omit, control=list(opt="optim"))) 
summary(lme(mood_lonely ~ group13, data = my_data, random=~1|idtw/subjno, na.action=na.omit, control=list(opt="optim"))) 
summary(lme(mood_irritat ~ group13, data = my_data, random=~1|idtw/subjno, na.action=na.omit, control=list(opt="optim"))) 
summary(lme(phy_energy ~ group13, data = my_data, random=~1|idtw/subjno, na.action=na.omit, control=list(opt="optim"))) 

summary(lme(mood_cheerful ~ group14, data = my_data, random=~1|idtw/subjno, na.action=na.omit, control=list(opt="optim"))) 
summary(lme(mood_relaxed ~ group14, data = my_data, random=~1|idtw/subjno, na.action=na.omit, control=list(opt="optim"))) 
summary(lme(mood_down ~ group14, data = my_data, random=~1|idtw/subjno, na.action=na.omit, control=list(opt="optim"))) 
summary(lme(mood_lonely ~ group14, data = my_data, random=~1|idtw/subjno, na.action=na.omit, control=list(opt="optim"))) 
summary(lme(mood_irritat ~ group14, data = my_data, random=~1|idtw/subjno, na.action=na.omit, control=list(opt="optim"))) 
summary(lme(phy_energy ~ group14, data = my_data, random=~1|idtw/subjno, na.action=na.omit, control=list(opt="optim"))) 

summary(lme(mood_cheerful ~ group15, data = my_data, random=~1|idtw/subjno, na.action=na.omit, control=list(opt="optim"))) 
summary(lme(mood_relaxed ~ group15, data = my_data, random=~1|idtw/subjno, na.action=na.omit, control=list(opt="optim"))) 
summary(lme(mood_down ~ group15, data = my_data, random=~1|idtw/subjno, na.action=na.omit, control=list(opt="optim"))) 
summary(lme(mood_lonely ~ group15, data = my_data, random=~1|idtw/subjno, na.action=na.omit, control=list(opt="optim"))) 
summary(lme(mood_irritat ~ group15, data = my_data, random=~1|idtw/subjno, na.action=na.omit, control=list(opt="optim"))) 
summary(lme(phy_energy ~ group15, data = my_data, random=~1|idtw/subjno, na.action=na.omit, control=list(opt="optim"))) 

summary(lme(mood_cheerful ~ group16, data = my_data, random=~1|idtw/subjno, na.action=na.omit, control=list(opt="optim"))) 
summary(lme(mood_relaxed ~ group16, data = my_data, random=~1|idtw/subjno, na.action=na.omit, control=list(opt="optim"))) 
summary(lme(mood_down ~ group16, data = my_data, random=~1|idtw/subjno, na.action=na.omit, control=list(opt="optim"))) 
summary(lme(mood_lonely ~ group16, data = my_data, random=~1|idtw/subjno, na.action=na.omit, control=list(opt="optim"))) 
summary(lme(mood_irritat ~ group16, data = my_data, random=~1|idtw/subjno, na.action=na.omit, control=list(opt="optim"))) 
summary(lme(phy_energy ~ group16, data = my_data, random=~1|idtw/subjno, na.action=na.omit, control=list(opt="optim"))) 

summary(lme(mood_cheerful ~ group17, data = my_data, random=~1|idtw/subjno, na.action=na.omit, control=list(opt="optim"))) 
summary(lme(mood_relaxed ~ group17, data = my_data, random=~1|idtw/subjno, na.action=na.omit, control=list(opt="optim"))) 
summary(lme(mood_down ~ group17, data = my_data, random=~1|idtw/subjno, na.action=na.omit, control=list(opt="optim"))) 
summary(lme(mood_lonely ~ group17, data = my_data, random=~1|idtw/subjno, na.action=na.omit, control=list(opt="optim"))) 
summary(lme(mood_irritat ~ group17, data = my_data, random=~1|idtw/subjno, na.action=na.omit, control=list(opt="optim"))) 
summary(lme(phy_energy ~ group17, data = my_data, random=~1|idtw/subjno, na.action=na.omit, control=list(opt="optim"))) 

summary(lme(mood_cheerful ~ group18, data = my_data, random=~1|idtw/subjno, na.action=na.omit, control=list(opt="optim"))) 
summary(lme(mood_relaxed ~ group18, data = my_data, random=~1|idtw/subjno, na.action=na.omit, control=list(opt="optim"))) 
summary(lme(mood_down ~ group18, data = my_data, random=~1|idtw/subjno, na.action=na.omit, control=list(opt="optim"))) 
summary(lme(mood_lonely ~ group18, data = my_data, random=~1|idtw/subjno, na.action=na.omit, control=list(opt="optim"))) 
summary(lme(mood_irritat ~ group18, data = my_data, random=~1|idtw/subjno, na.action=na.omit, control=list(opt="optim"))) 
summary(lme(phy_energy ~ group18, data = my_data, random=~1|idtw/subjno, na.action=na.omit, control=list(opt="optim"))) 

summary(lme(mood_cheerful ~ group19, data = my_data, random=~1|idtw/subjno, na.action=na.omit, control=list(opt="optim"))) 
summary(lme(mood_relaxed ~ group19, data = my_data, random=~1|idtw/subjno, na.action=na.omit, control=list(opt="optim"))) 
summary(lme(mood_down ~ group19, data = my_data, random=~1|idtw/subjno, na.action=na.omit, control=list(opt="optim"))) 
summary(lme(mood_lonely ~ group19, data = my_data, random=~1|idtw/subjno, na.action=na.omit, control=list(opt="optim"))) 
summary(lme(mood_irritat ~ group19, data = my_data, random=~1|idtw/subjno, na.action=na.omit, control=list(opt="optim"))) 
summary(lme(phy_energy ~ group19, data = my_data, random=~1|idtw/subjno, na.action=na.omit, control=list(opt="optim"))) 

summary(lme(mood_cheerful ~ group20, data = my_data, random=~1|idtw/subjno, na.action=na.omit, control=list(opt="optim"))) 
summary(lme(mood_relaxed ~ group20, data = my_data, random=~1|idtw/subjno, na.action=na.omit, control=list(opt="optim"))) 
summary(lme(mood_down ~ group20, data = my_data, random=~1|idtw/subjno, na.action=na.omit, control=list(opt="optim"))) 
summary(lme(mood_lonely ~ group20, data = my_data, random=~1|idtw/subjno, na.action=na.omit, control=list(opt="optim"))) 
summary(lme(mood_irritat ~ group20, data = my_data, random=~1|idtw/subjno, na.action=na.omit, control=list(opt="optim"))) 
summary(lme(phy_energy ~ group20, data = my_data, random=~1|idtw/subjno, na.action=na.omit, control=list(opt="optim"))) 

summary(lme(mood_cheerful ~ group21, data = my_data, random=~1|idtw/subjno, na.action=na.omit, control=list(opt="optim"))) 
summary(lme(mood_relaxed ~ group21, data = my_data, random=~1|idtw/subjno, na.action=na.omit, control=list(opt="optim"))) 
summary(lme(mood_down ~ group21, data = my_data, random=~1|idtw/subjno, na.action=na.omit, control=list(opt="optim"))) 
summary(lme(mood_lonely ~ group21, data = my_data, random=~1|idtw/subjno, na.action=na.omit, control=list(opt="optim"))) 
summary(lme(mood_irritat ~ group21, data = my_data, random=~1|idtw/subjno, na.action=na.omit, control=list(opt="optim"))) 
summary(lme(phy_energy ~ group21, data = my_data, random=~1|idtw/subjno, na.action=na.omit, control=list(opt="optim"))) 

summary(lme(mood_cheerful ~ group22, data = my_data, random=~1|idtw/subjno, na.action=na.omit, control=list(opt="optim"))) 
summary(lme(mood_relaxed ~ group22, data = my_data, random=~1|idtw/subjno, na.action=na.omit, control=list(opt="optim"))) 
summary(lme(mood_down ~ group22, data = my_data, random=~1|idtw/subjno, na.action=na.omit, control=list(opt="optim"))) 
summary(lme(mood_lonely ~ group22, data = my_data, random=~1|idtw/subjno, na.action=na.omit, control=list(opt="optim"))) 
summary(lme(mood_irritat ~ group22, data = my_data, random=~1|idtw/subjno, na.action=na.omit, control=list(opt="optim"))) 
summary(lme(phy_energy ~ group22, data = my_data, random=~1|idtw/subjno, na.action=na.omit, control=list(opt="optim"))) 

summary(lme(mood_cheerful ~ group23, data = my_data, random=~1|idtw/subjno, na.action=na.omit, control=list(opt="optim"))) 
summary(lme(mood_relaxed ~ group23, data = my_data, random=~1|idtw/subjno, na.action=na.omit, control=list(opt="optim"))) 
summary(lme(mood_down ~ group23, data = my_data, random=~1|idtw/subjno, na.action=na.omit, control=list(opt="optim"))) 
summary(lme(mood_lonely ~ group23, data = my_data, random=~1|idtw/subjno, na.action=na.omit, control=list(opt="optim"))) 
summary(lme(mood_irritat ~ group23, data = my_data, random=~1|idtw/subjno, na.action=na.omit, control=list(opt="optim"))) 
summary(lme(phy_energy ~ group23, data = my_data, random=~1|idtw/subjno, na.action=na.omit, control=list(opt="optim"))) 

summary(lme(mood_cheerful ~ group24, data = my_data, random=~1|idtw/subjno, na.action=na.omit, control=list(opt="optim"))) 
summary(lme(mood_relaxed ~ group24, data = my_data, random=~1|idtw/subjno, na.action=na.omit, control=list(opt="optim"))) 
summary(lme(mood_down ~ group24, data = my_data, random=~1|idtw/subjno, na.action=na.omit, control=list(opt="optim"))) 
summary(lme(mood_lonely ~ group24, data = my_data, random=~1|idtw/subjno, na.action=na.omit, control=list(opt="optim"))) 
summary(lme(mood_irritat ~ group24, data = my_data, random=~1|idtw/subjno, na.action=na.omit, control=list(opt="optim"))) 
summary(lme(phy_energy ~ group24, data = my_data, random=~1|idtw/subjno, na.action=na.omit, control=list(opt="optim"))) 

summary(lme(mood_cheerful ~ group25, data = my_data, random=~1|idtw/subjno, na.action=na.omit, control=list(opt="optim"))) 
summary(lme(mood_relaxed ~ group25, data = my_data, random=~1|idtw/subjno, na.action=na.omit, control=list(opt="optim"))) 
summary(lme(mood_down ~ group25, data = my_data, random=~1|idtw/subjno, na.action=na.omit, control=list(opt="optim"))) 
summary(lme(mood_lonely ~ group25, data = my_data, random=~1|idtw/subjno, na.action=na.omit, control=list(opt="optim"))) 
summary(lme(mood_irritat ~ group25, data = my_data, random=~1|idtw/subjno, na.action=na.omit, control=list(opt="optim"))) 
summary(lme(phy_energy ~ group25, data = my_data, random=~1|idtw/subjno, na.action=na.omit, control=list(opt="optim"))) 


summary(lme(mood_cheerful ~ group26, data = my_data, random=~1|idtw/subjno, na.action=na.omit, control=list(opt="optim"))) 
summary(lme(mood_relaxed ~ group26, data = my_data, random=~1|idtw/subjno, na.action=na.omit, control=list(opt="optim"))) 
summary(lme(mood_down ~ group26, data = my_data, random=~1|idtw/subjno, na.action=na.omit, control=list(opt="optim"))) 
summary(lme(mood_lonely ~ group26, data = my_data, random=~1|idtw/subjno, na.action=na.omit, control=list(opt="optim"))) 
summary(lme(mood_irritat ~ group26, data = my_data, random=~1|idtw/subjno, na.action=na.omit, control=list(opt="optim"))) 
summary(lme(phy_energy ~ group26, data = my_data, random=~1|idtw/subjno, na.action=na.omit, control=list(opt="optim"))) 


summary(lme(mood_cheerful ~ group27, data = my_data, random=~1|idtw/subjno, na.action=na.omit, control=list(opt="optim"))) 
summary(lme(mood_relaxed ~ group27, data = my_data, random=~1|idtw/subjno, na.action=na.omit, control=list(opt="optim"))) 
summary(lme(mood_down ~ group27, data = my_data, random=~1|idtw/subjno, na.action=na.omit, control=list(opt="optim"))) 
summary(lme(mood_lonely ~ group27, data = my_data, random=~1|idtw/subjno, na.action=na.omit, control=list(opt="optim"))) 
summary(lme(mood_irritat ~ group27, data = my_data, random=~1|idtw/subjno, na.action=na.omit, control=list(opt="optim"))) 
summary(lme(phy_energy ~ group27, data = my_data, random=~1|idtw/subjno, na.action=na.omit, control=list(opt="optim"))) 


summary(lme(mood_cheerful ~ group28, data = my_data, random=~1|idtw/subjno, na.action=na.omit, control=list(opt="optim"))) 
summary(lme(mood_relaxed ~ group28, data = my_data, random=~1|idtw/subjno, na.action=na.omit, control=list(opt="optim"))) 
summary(lme(mood_down ~ group28, data = my_data, random=~1|idtw/subjno, na.action=na.omit, control=list(opt="optim"))) 
summary(lme(mood_lonely ~ group28, data = my_data, random=~1|idtw/subjno, na.action=na.omit, control=list(opt="optim"))) 
summary(lme(mood_irritat ~ group28, data = my_data, random=~1|idtw/subjno, na.action=na.omit, control=list(opt="optim"))) 
summary(lme(phy_energy ~ group28, data = my_data, random=~1|idtw/subjno, na.action=na.omit, control=list(opt="optim"))) 


summary(lme(mood_cheerful ~ group29, data = my_data, random=~1|idtw/subjno, na.action=na.omit, control=list(opt="optim"))) 
summary(lme(mood_relaxed ~ group29, data = my_data, random=~1|idtw/subjno, na.action=na.omit, control=list(opt="optim"))) 
summary(lme(mood_down ~ group29, data = my_data, random=~1|idtw/subjno, na.action=na.omit, control=list(opt="optim"))) 
summary(lme(mood_lonely ~ group29, data = my_data, random=~1|idtw/subjno, na.action=na.omit, control=list(opt="optim"))) 
summary(lme(mood_irritat ~ group29, data = my_data, random=~1|idtw/subjno, na.action=na.omit, control=list(opt="optim"))) 
summary(lme(phy_energy ~ group29, data = my_data, random=~1|idtw/subjno, na.action=na.omit, control=list(opt="optim"))) 

###No differences between groups. Can perform the main analysis #####

### Visual assessment ####


### Expanding the dataset so there is a true structure for time-series data

my_data <- my_data[order(my_data$subjno, my_data$dayno, my_data$beepno),]
my_data_complete <- complete(my_data, nesting(idtw, subjno), dayno = 1:42, beepno=1:15) ### 42 is the maximum day number; 
# adding 15th beeps add one line of NAs for the night lag, thus excluding this lags from the model  

my_data_complete$id_time <- my_data_complete$dayno*100 + my_data_complete$beepno

### Lagging
my_data_complete = slide(my_data_complete, Var = "cheerf_with", GroupVar = "subjno", NewVar = "s_chr.l", TimeVar = "beepno", slideBy =-1)
my_data_complete = slide(my_data_complete, Var = "relax_with", GroupVar = "subjno", NewVar = "s_rlx.l", TimeVar = "beepno", slideBy =-1)
my_data_complete = slide(my_data_complete, Var = "energy_with", GroupVar = "subjno", NewVar = "s_enr.l", TimeVar = "beepno", slideBy =-1)
my_data_complete = slide(my_data_complete, Var = "irrit_with", GroupVar = "subjno", NewVar = "s_irr.l", TimeVar = "beepno", slideBy =-1)
my_data_complete = slide(my_data_complete, Var = "down_with", GroupVar = "subjno", NewVar = "s_dwn.l", TimeVar = "beepno", slideBy =-1)
my_data_complete = slide(my_data_complete, Var = "lonely_with", GroupVar = "subjno", NewVar = "s_lnl.l", TimeVar = "beepno", slideBy =-1)

#####  Main analysis #####

####Group 1####

# Models for the Stable group # 

model_che_1 <- lme(mood_cheerful ~ s_chr.l + s_rlx.l + s_enr.l + s_irr.l + s_dwn.l + s_lnl.l + id_time, random=list(idtw = ~1, subjno = pdDiag(~ 1 + id_time + s_chr.l + s_rlx.l  + s_enr.l + s_irr.l + s_dwn.l + s_lnl.l)), correlation = corCAR1(form = ~ id_time | idtw / subjno), data=my_data_complete, na.action=na.omit, control=list(opt="optim"), subset=group1=="2")
mat_che_1 <- matrix(as.vector(fixed.effects(model_che_1))[c(2:7)], 6, 1)
model_rlx_1 <- lme(mood_relaxed ~ s_chr.l + s_rlx.l + s_enr.l + s_irr.l + s_dwn.l + s_lnl.l + id_time, random=list(idtw = ~1, subjno = pdDiag(~ 1 + id_time + s_chr.l + s_rlx.l  + s_enr.l + s_irr.l + s_dwn.l + s_lnl.l)), correlation = corCAR1(form = ~ id_time | idtw / subjno), data=my_data_complete, na.action=na.omit, control=list(opt="optim"), subset=group1=="2")
mat_rlx_1 <- matrix(as.vector(fixed.effects(model_rlx_1))[c(2:7)], 6, 1)
model_enr_1 <- lme(phy_energy ~ s_chr.l + s_rlx.l + s_enr.l + s_irr.l + s_dwn.l + s_lnl.l + id_time, random=list(idtw = ~1, subjno = pdDiag(~ 1 + id_time + s_chr.l + s_rlx.l  + s_enr.l + s_irr.l + s_dwn.l + s_lnl.l)), correlation = corCAR1(form = ~ id_time | idtw / subjno), data=my_data_complete, na.action=na.omit, control=list(opt="optim"), subset=group1=="2")
mat_enr_1 <- matrix(as.vector(fixed.effects(model_enr_1))[c(2:7)], 6, 1)
model_irr_1 <- lme(mood_irritat ~ s_chr.l + s_rlx.l + s_enr.l + s_irr.l + s_dwn.l + s_lnl.l + id_time, random=list(idtw = ~1, subjno = pdDiag(~ 1 + id_time + s_chr.l + s_rlx.l  + s_enr.l + s_irr.l + s_dwn.l + s_lnl.l)), correlation = corCAR1(form = ~ id_time | idtw / subjno), data=my_data_complete, na.action=na.omit, control=list(opt="optim"), subset=group1=="2")
mat_irr_1 <- matrix(as.vector(fixed.effects(model_irr_1))[c(2:7)], 6, 1)
model_dwn_1 <- lme(mood_down ~ s_chr.l + s_rlx.l + s_enr.l + s_irr.l + s_dwn.l + s_lnl.l + id_time, random=list(idtw = ~1, subjno = pdDiag(~ 1 + id_time + s_chr.l + s_rlx.l  + s_enr.l + s_irr.l + s_dwn.l + s_lnl.l)), correlation = corCAR1(form = ~ id_time | idtw / subjno), data=my_data_complete, na.action=na.omit, control=list(opt="optim"), subset=group1=="2")
mat_dwn_1 <- matrix(as.vector(fixed.effects(model_dwn_1))[c(2:7)], 6, 1)
model_lnl_1 <- lme(mood_lonely ~ s_chr.l + s_rlx.l + s_enr.l + s_irr.l + s_dwn.l + s_lnl.l + id_time, random=list(idtw = ~1, subjno = pdDiag(~ 1 + id_time + s_chr.l + s_rlx.l  + s_enr.l + s_irr.l + s_dwn.l + s_lnl.l)), correlation = corCAR1(form = ~ id_time | idtw / subjno), data=my_data_complete, na.action=na.omit, control=list(opt="optim"), subset=group1=="2")
mat_lnl_1 <- matrix(as.vector(fixed.effects(model_lnl_1))[c(2:7)], 6, 1)

mod1 <-  lme(mood_cheerful ~ mood_relaxed, data=my_data, na.action=na.omit, control=list(opt="optim"), subset=group=="2")

str(my_data$group)


##### And now creating the networks with only significant paths ## 

mat_sig_che_1 <- as.data.frame(coef(summary(model_che_1))[2:7, c("Value", "p-value")])
mat_sig_che_1$Value[mat_sig_che_1$`p-value` >= 0.05 ] <- 0 
mat_sig_rlx_1 <- as.data.frame(coef(summary(model_rlx_1))[2:7, c("Value", "p-value")])
mat_sig_rlx_1$Value[mat_sig_rlx_1$`p-value` >= 0.05 ] <- 0 
mat_sig_enr_1 <- as.data.frame(coef(summary(model_enr_1))[2:7, c("Value", "p-value")])
mat_sig_enr_1$Value[mat_sig_enr_1$`p-value` >= 0.05 ] <- 0 
mat_sig_irr_1 <- as.data.frame(coef(summary(model_irr_1))[2:7, c("Value", "p-value")])
mat_sig_irr_1$Value[mat_sig_irr_1$`p-value` >= 0.05 ] <- 0 
mat_sig_dwn_1 <- as.data.frame(coef(summary(model_dwn_1))[2:7, c("Value", "p-value")])
mat_sig_dwn_1$Value[mat_sig_dwn_1$`p-value` >= 0.05 ] <- 0 
mat_sig_lnl_1 <- as.data.frame(coef(summary(model_lnl_1))[2:7, c("Value", "p-value")])
mat_sig_lnl_1$Value[mat_sig_lnl_1$`p-value` >= 0.05 ] <- 0 

network_sig_group_1 <- cbind(mat_sig_che_1[,1], mat_sig_rlx_1[,1], mat_sig_enr_1[,1], mat_sig_irr_1[,1], mat_sig_dwn_1[,1], mat_sig_lnl_1[,1])

# Models for the Increase group # 

model_che_2 <- lme(mood_cheerful ~ s_chr.l + s_rlx.l + s_enr.l + s_irr.l + s_dwn.l + s_lnl.l + id_time, random=list(idtw = ~1, subjno = pdDiag(~ 1 + id_time + s_chr.l + s_rlx.l  + s_enr.l + s_irr.l + s_dwn.l + s_lnl.l)), correlation = corCAR1(form = ~ id_time | idtw / subjno), data=my_data_complete, na.action=na.omit, control=list(opt="optim"), subset=group1=="3")
mat_che_2 <- matrix(as.vector(fixed.effects(model_che_2))[c(2:7)], 6, 1)
model_rlx_2 <- lme(mood_relaxed ~ s_chr.l + s_rlx.l + s_enr.l + s_irr.l + s_dwn.l + s_lnl.l + id_time, random=list(idtw = ~1, subjno = pdDiag(~ 1 + id_time + s_chr.l + s_rlx.l  + s_enr.l + s_irr.l + s_dwn.l + s_lnl.l)), correlation = corCAR1(form = ~ id_time | idtw / subjno), data=my_data_complete, na.action=na.omit, control=list(opt="optim"), subset=group1=="3")
mat_rlx_2 <- matrix(as.vector(fixed.effects(model_rlx_2))[c(2:7)], 6, 1)
model_enr_2 <- lme(phy_energy ~ s_chr.l + s_rlx.l + s_enr.l + s_irr.l + s_dwn.l + s_lnl.l + id_time, random=list(idtw = ~1, subjno = pdDiag(~ 1 + id_time + s_chr.l + s_rlx.l  + s_enr.l + s_irr.l + s_dwn.l + s_lnl.l)), correlation = corCAR1(form = ~ id_time | idtw / subjno), data=my_data_complete, na.action=na.omit, control=list(opt="optim"), subset=group1=="3")
mat_enr_2 <- matrix(as.vector(fixed.effects(model_enr_2))[c(2:7)], 6, 1)
model_irr_2 <- lme(mood_irritat ~ s_chr.l + s_rlx.l + s_enr.l + s_irr.l + s_dwn.l + s_lnl.l + id_time, random=list(idtw = ~1, subjno = pdDiag(~ 1 + id_time + s_chr.l + s_rlx.l  + s_enr.l + s_irr.l + s_dwn.l + s_lnl.l)), correlation = corCAR1(form = ~ id_time | idtw / subjno), data=my_data_complete, na.action=na.omit, control=list(opt="optim"), subset=group1=="3")
mat_irr_2 <- matrix(as.vector(fixed.effects(model_irr_2))[c(2:7)], 6, 1)
model_dwn_2 <- lme(mood_down ~ s_chr.l + s_rlx.l + s_enr.l + s_irr.l + s_dwn.l + s_lnl.l + id_time, random=list(idtw = ~1, subjno = pdDiag(~ 1 + id_time + s_chr.l + s_rlx.l  + s_enr.l + s_irr.l + s_dwn.l + s_lnl.l)), correlation = corCAR1(form = ~ id_time | idtw / subjno), data=my_data_complete, na.action=na.omit, control=list(opt="optim"), subset=group1=="3")
mat_dwn_2 <- matrix(as.vector(fixed.effects(model_dwn_2))[c(2:7)], 6, 1)
model_lnl_2 <- lme(mood_lonely ~ s_chr.l + s_rlx.l + s_enr.l + s_irr.l + s_dwn.l + s_lnl.l + id_time, random=list(idtw = ~1, subjno = pdDiag(~ 1 + id_time + s_chr.l + s_rlx.l  + s_enr.l + s_irr.l + s_dwn.l + s_lnl.l)), correlation = corCAR1(form = ~ id_time | idtw / subjno), data=my_data_complete, na.action=na.omit, control=list(opt="optim"), subset=group1=="3")
mat_lnl_2 <- matrix(as.vector(fixed.effects(model_lnl_2))[c(2:7)], 6, 1)
network_group_2 <- (cbind(mat_che_2, mat_rlx_2,  mat_enr_2, mat_irr_2, mat_dwn_2, mat_lnl_2))

##### And now creating the networks with only significant paths ## 

mat_sig_che_2 <- as.data.frame(coef(summary(model_che_2))[2:7, c("Value", "p-value")])
mat_sig_che_2$Value[mat_sig_che_2$`p-value` >= 0.05 ] <- 0 
mat_sig_rlx_2 <- as.data.frame(coef(summary(model_rlx_2))[2:7, c("Value", "p-value")])
mat_sig_rlx_2$Value[mat_sig_rlx_2$`p-value` >= 0.05 ] <- 0 
mat_sig_enr_2 <- as.data.frame(coef(summary(model_enr_2))[2:7, c("Value", "p-value")])
mat_sig_enr_2$Value[mat_sig_enr_2$`p-value` >= 0.05 ] <- 0 
mat_sig_irr_2 <- as.data.frame(coef(summary(model_irr_2))[2:7, c("Value", "p-value")])
mat_sig_irr_2$Value[mat_sig_irr_2$`p-value` >= 0.05 ] <- 0 
mat_sig_dwn_2 <- as.data.frame(coef(summary(model_dwn_2))[2:7, c("Value", "p-value")])
mat_sig_dwn_2$Value[mat_sig_dwn_2$`p-value` >= 0.05 ] <- 0 
mat_sig_lnl_2 <- as.data.frame(coef(summary(model_lnl_2))[2:7, c("Value", "p-value")])
mat_sig_lnl_2$Value[mat_sig_lnl_2$`p-value` >= 0.05 ] <- 0 

network_sig_group_2 <- (cbind(mat_sig_che_2[,1], mat_sig_rlx_2[,1],  mat_sig_enr_2[,1], mat_sig_irr_2[,1], mat_sig_dwn_2[,1], mat_sig_lnl_2[,1]))

# Networks  # 


# 1. Open  file
tiff("networks_grouping1.tif", width= 1200, height= 600)
# 2. Create the plot
layout(t(1:2))
qgraph(network_sig_group_1, labels = c("che", "rlx", "enr", "irr", "dwn", "lnl"), negDashed = TRUE, edge.labels = TRUE, layout = "spring", vsize = 9, esize = 15, maximum = 0.25,   title = "The Stable group v1")
qgraph(network_sig_group_2, labels = c("che", "rlx", "enr", "irr",  "dwn", "lnl"), negDashed = TRUE,  edge.labels = TRUE, layout = "spring", vsize = 9, esize = 15, maximum = 0.25,  title = "The Increase group v1")

# 3. Close the file
dev.off()


####Group 2####

# Models for the Stable group # 

model_che_1 <- lme(mood_cheerful ~ s_chr.l + s_rlx.l + s_enr.l + s_irr.l + s_dwn.l + s_lnl.l + id_time, random=list(idtw = ~1, subjno = pdDiag(~ 1 + id_time + s_chr.l + s_rlx.l  + s_enr.l + s_irr.l + s_dwn.l + s_lnl.l)), correlation = corCAR1(form = ~ id_time | idtw / subjno), data=my_data_complete, na.action=na.omit, control=list(opt="optim"), subset=group2=="2")
mat_che_1 <- matrix(as.vector(fixed.effects(model_che_1))[c(2:7)], 6, 1)
model_rlx_1 <- lme(mood_relaxed ~ s_chr.l + s_rlx.l + s_enr.l + s_irr.l + s_dwn.l + s_lnl.l + id_time, random=list(idtw = ~1, subjno = pdDiag(~ 1 + id_time + s_chr.l + s_rlx.l  + s_enr.l + s_irr.l + s_dwn.l + s_lnl.l)), correlation = corCAR1(form = ~ id_time | idtw / subjno), data=my_data_complete, na.action=na.omit, control=list(opt="optim"), subset=group2=="2")
mat_rlx_1 <- matrix(as.vector(fixed.effects(model_rlx_1))[c(2:7)], 6, 1)
model_enr_1 <- lme(phy_energy ~ s_chr.l + s_rlx.l + s_enr.l + s_irr.l + s_dwn.l + s_lnl.l + id_time, random=list(idtw = ~1, subjno = pdDiag(~ 1 + id_time + s_chr.l + s_rlx.l  + s_enr.l + s_irr.l + s_dwn.l + s_lnl.l)), correlation = corCAR1(form = ~ id_time | idtw / subjno), data=my_data_complete, na.action=na.omit, control=list(opt="optim"), subset=group2=="2")
mat_enr_1 <- matrix(as.vector(fixed.effects(model_enr_1))[c(2:7)], 6, 1)
model_irr_1 <- lme(mood_irritat ~ s_chr.l + s_rlx.l + s_enr.l + s_irr.l + s_dwn.l + s_lnl.l + id_time, random=list(idtw = ~1, subjno = pdDiag(~ 1 + id_time + s_chr.l + s_rlx.l  + s_enr.l + s_irr.l + s_dwn.l + s_lnl.l)), correlation = corCAR1(form = ~ id_time | idtw / subjno), data=my_data_complete, na.action=na.omit, control=list(opt="optim"), subset=group2=="2")
mat_irr_1 <- matrix(as.vector(fixed.effects(model_irr_1))[c(2:7)], 6, 1)
model_dwn_1 <- lme(mood_down ~ s_chr.l + s_rlx.l + s_enr.l + s_irr.l + s_dwn.l + s_lnl.l + id_time, random=list(idtw = ~1, subjno = pdDiag(~ 1 + id_time + s_chr.l + s_rlx.l  + s_enr.l + s_irr.l + s_dwn.l + s_lnl.l)), correlation = corCAR1(form = ~ id_time | idtw / subjno), data=my_data_complete, na.action=na.omit, control=list(opt="optim"), subset=group2=="2")
mat_dwn_1 <- matrix(as.vector(fixed.effects(model_dwn_1))[c(2:7)], 6, 1)
model_lnl_1 <- lme(mood_lonely ~ s_chr.l + s_rlx.l + s_enr.l + s_irr.l + s_dwn.l + s_lnl.l + id_time, random=list(idtw = ~1, subjno = pdDiag(~ 1 + id_time + s_chr.l + s_rlx.l  + s_enr.l + s_irr.l + s_dwn.l + s_lnl.l)), correlation = corCAR1(form = ~ id_time | idtw / subjno), data=my_data_complete, na.action=na.omit, control=list(opt="optim"), subset=group2=="2")
mat_lnl_1 <- matrix(as.vector(fixed.effects(model_lnl_1))[c(2:7)], 6, 1)

##### And now creating the networks with only significant paths ## 

mat_sig_che_1 <- as.data.frame(coef(summary(model_che_1))[2:7, c("Value", "p-value")])
mat_sig_che_1$Value[mat_sig_che_1$`p-value` >= 0.05 ] <- 0 
mat_sig_rlx_1 <- as.data.frame(coef(summary(model_rlx_1))[2:7, c("Value", "p-value")])
mat_sig_rlx_1$Value[mat_sig_rlx_1$`p-value` >= 0.05 ] <- 0 
mat_sig_enr_1 <- as.data.frame(coef(summary(model_enr_1))[2:7, c("Value", "p-value")])
mat_sig_enr_1$Value[mat_sig_enr_1$`p-value` >= 0.05 ] <- 0 
mat_sig_irr_1 <- as.data.frame(coef(summary(model_irr_1))[2:7, c("Value", "p-value")])
mat_sig_irr_1$Value[mat_sig_irr_1$`p-value` >= 0.05 ] <- 0 
mat_sig_dwn_1 <- as.data.frame(coef(summary(model_dwn_1))[2:7, c("Value", "p-value")])
mat_sig_dwn_1$Value[mat_sig_dwn_1$`p-value` >= 0.05 ] <- 0 
mat_sig_lnl_1 <- as.data.frame(coef(summary(model_lnl_1))[2:7, c("Value", "p-value")])
mat_sig_lnl_1$Value[mat_sig_lnl_1$`p-value` >= 0.05 ] <- 0 

network_sig_group_1 <- cbind(mat_sig_che_1[,1], mat_sig_rlx_1[,1], mat_sig_enr_1[,1], mat_sig_irr_1[,1], mat_sig_dwn_1[,1], mat_sig_lnl_1[,1])

# Models for the Increase group # 

model_che_2 <- lme(mood_cheerful ~ s_chr.l + s_rlx.l + s_enr.l + s_irr.l + s_dwn.l + s_lnl.l + id_time, random=list(idtw = ~1, subjno = pdDiag(~ 1 + id_time + s_chr.l + s_rlx.l  + s_enr.l + s_irr.l + s_dwn.l + s_lnl.l)), correlation = corCAR1(form = ~ id_time | idtw / subjno), data=my_data_complete, na.action=na.omit, control=list(opt="optim"), subset=group2=="3")
mat_che_2 <- matrix(as.vector(fixed.effects(model_che_2))[c(2:7)], 6, 1)
model_rlx_2 <- lme(mood_relaxed ~ s_chr.l + s_rlx.l + s_enr.l + s_irr.l + s_dwn.l + s_lnl.l + id_time, random=list(idtw = ~1, subjno = pdDiag(~ 1 + id_time + s_chr.l + s_rlx.l  + s_enr.l + s_irr.l + s_dwn.l + s_lnl.l)), correlation = corCAR1(form = ~ id_time | idtw / subjno), data=my_data_complete, na.action=na.omit, control=list(opt="optim"), subset=group2=="3")
mat_rlx_2 <- matrix(as.vector(fixed.effects(model_rlx_2))[c(2:7)], 6, 1)
model_enr_2 <- lme(phy_energy ~ s_chr.l + s_rlx.l + s_enr.l + s_irr.l + s_dwn.l + s_lnl.l + id_time, random=list(idtw = ~1, subjno = pdDiag(~ 1 + id_time + s_chr.l + s_rlx.l  + s_enr.l + s_irr.l + s_dwn.l + s_lnl.l)), correlation = corCAR1(form = ~ id_time | idtw / subjno), data=my_data_complete, na.action=na.omit, control=list(opt="optim"), subset=group2=="3")
mat_enr_2 <- matrix(as.vector(fixed.effects(model_enr_2))[c(2:7)], 6, 1)
model_irr_2 <- lme(mood_irritat ~ s_chr.l + s_rlx.l + s_enr.l + s_irr.l + s_dwn.l + s_lnl.l + id_time, random=list(idtw = ~1, subjno = pdDiag(~ 1 + id_time + s_chr.l + s_rlx.l  + s_enr.l + s_irr.l + s_dwn.l + s_lnl.l)), correlation = corCAR1(form = ~ id_time | idtw / subjno), data=my_data_complete, na.action=na.omit, control=list(opt="optim"), subset=group2=="3")
mat_irr_2 <- matrix(as.vector(fixed.effects(model_irr_2))[c(2:7)], 6, 1)
model_dwn_2 <- lme(mood_down ~ s_chr.l + s_rlx.l + s_enr.l + s_irr.l + s_dwn.l + s_lnl.l + id_time, random=list(idtw = ~1, subjno = pdDiag(~ 1 + id_time + s_chr.l + s_rlx.l  + s_enr.l + s_irr.l + s_dwn.l + s_lnl.l)), correlation = corCAR1(form = ~ id_time | idtw / subjno), data=my_data_complete, na.action=na.omit, control=list(opt="optim"), subset=group2=="3")
mat_dwn_2 <- matrix(as.vector(fixed.effects(model_dwn_2))[c(2:7)], 6, 1)
model_lnl_2 <- lme(mood_lonely ~ s_chr.l + s_rlx.l + s_enr.l + s_irr.l + s_dwn.l + s_lnl.l + id_time, random=list(idtw = ~1, subjno = pdDiag(~ 1 + id_time + s_chr.l + s_rlx.l  + s_enr.l + s_irr.l + s_dwn.l + s_lnl.l)), correlation = corCAR1(form = ~ id_time | idtw / subjno), data=my_data_complete, na.action=na.omit, control=list(opt="optim"), subset=group2=="3")
mat_lnl_2 <- matrix(as.vector(fixed.effects(model_lnl_2))[c(2:7)], 6, 1)
network_group_2 <- (cbind(mat_che_2, mat_rlx_2,  mat_enr_2, mat_irr_2, mat_dwn_2, mat_lnl_2))

##### And now creating the networks with only significant paths ## 

mat_sig_che_2 <- as.data.frame(coef(summary(model_che_2))[2:7, c("Value", "p-value")])
mat_sig_che_2$Value[mat_sig_che_2$`p-value` >= 0.05 ] <- 0 
mat_sig_rlx_2 <- as.data.frame(coef(summary(model_rlx_2))[2:7, c("Value", "p-value")])
mat_sig_rlx_2$Value[mat_sig_rlx_2$`p-value` >= 0.05 ] <- 0 
mat_sig_enr_2 <- as.data.frame(coef(summary(model_enr_2))[2:7, c("Value", "p-value")])
mat_sig_enr_2$Value[mat_sig_enr_2$`p-value` >= 0.05 ] <- 0 
mat_sig_irr_2 <- as.data.frame(coef(summary(model_irr_2))[2:7, c("Value", "p-value")])
mat_sig_irr_2$Value[mat_sig_irr_2$`p-value` >= 0.05 ] <- 0 
mat_sig_dwn_2 <- as.data.frame(coef(summary(model_dwn_2))[2:7, c("Value", "p-value")])
mat_sig_dwn_2$Value[mat_sig_dwn_2$`p-value` >= 0.05 ] <- 0 
mat_sig_lnl_2 <- as.data.frame(coef(summary(model_lnl_2))[2:7, c("Value", "p-value")])
mat_sig_lnl_2$Value[mat_sig_lnl_2$`p-value` >= 0.05 ] <- 0 

network_sig_group_2 <- (cbind(mat_sig_che_2[,1], mat_sig_rlx_2[,1],  mat_sig_enr_2[,1], mat_sig_irr_2[,1], mat_sig_dwn_2[,1], mat_sig_lnl_2[,1]))

# Networks  # 

# 1. Open  file
tiff("networks_grouping2.tif", width= 1200, height= 600)
# 2. Create the plot
layout(t(1:2))
qgraph(network_sig_group_1, labels = c("che", "rlx", "enr", "irr", "dwn", "lnl"), negDashed = TRUE, edge.labels = TRUE, layout = "spring", vsize = 9, esize = 15, maximum = 0.25,   title = "The Stable group v2")
qgraph(network_sig_group_2, labels = c("che", "rlx", "enr", "irr",  "dwn", "lnl"), negDashed = TRUE,  edge.labels = TRUE, layout = "spring", vsize = 9, esize = 15, maximum = 0.25,   title = "The Increase group v2")

# 3. Close the file
dev.off()

####Group 3####

# Models for the Stable group # 

model_che_1 <- lme(mood_cheerful ~ s_chr.l + s_rlx.l + s_enr.l + s_irr.l + s_dwn.l + s_lnl.l + id_time, random=list(idtw = ~1, subjno = pdDiag(~ 1 + id_time + s_chr.l + s_rlx.l  + s_enr.l + s_irr.l + s_dwn.l + s_lnl.l)), correlation = corCAR1(form = ~ id_time | idtw / subjno), data=my_data_complete, na.action=na.omit, control=list(opt="optim"), subset=group3=="2")
mat_che_1 <- matrix(as.vector(fixed.effects(model_che_1))[c(2:7)], 6, 1)
model_rlx_1 <- lme(mood_relaxed ~ s_chr.l + s_rlx.l + s_enr.l + s_irr.l + s_dwn.l + s_lnl.l + id_time, random=list(idtw = ~1, subjno = pdDiag(~ 1 + id_time + s_chr.l + s_rlx.l  + s_enr.l + s_irr.l + s_dwn.l + s_lnl.l)), correlation = corCAR1(form = ~ id_time | idtw / subjno), data=my_data_complete, na.action=na.omit, control=list(opt="optim"), subset=group3=="2")
mat_rlx_1 <- matrix(as.vector(fixed.effects(model_rlx_1))[c(2:7)], 6, 1)
model_enr_1 <- lme(phy_energy ~ s_chr.l + s_rlx.l + s_enr.l + s_irr.l + s_dwn.l + s_lnl.l + id_time, random=list(idtw = ~1, subjno = pdDiag(~ 1 + id_time + s_chr.l + s_rlx.l  + s_enr.l + s_irr.l + s_dwn.l + s_lnl.l)), correlation = corCAR1(form = ~ id_time | idtw / subjno), data=my_data_complete, na.action=na.omit, control=list(opt="optim"), subset=group3=="2")
mat_enr_1 <- matrix(as.vector(fixed.effects(model_enr_1))[c(2:7)], 6, 1)
model_irr_1 <- lme(mood_irritat ~ s_chr.l + s_rlx.l + s_enr.l + s_irr.l + s_dwn.l + s_lnl.l + id_time, random=list(idtw = ~1, subjno = pdDiag(~ 1 + id_time + s_chr.l + s_rlx.l  + s_enr.l + s_irr.l + s_dwn.l + s_lnl.l)), correlation = corCAR1(form = ~ id_time | idtw / subjno), data=my_data_complete, na.action=na.omit, control=list(opt="optim"), subset=group3=="2")
mat_irr_1 <- matrix(as.vector(fixed.effects(model_irr_1))[c(2:7)], 6, 1)
model_dwn_1 <- lme(mood_down ~ s_chr.l + s_rlx.l + s_enr.l + s_irr.l + s_dwn.l + s_lnl.l + id_time, random=list(idtw = ~1, subjno = pdDiag(~ 1 + id_time + s_chr.l + s_rlx.l  + s_enr.l + s_irr.l + s_dwn.l + s_lnl.l)), correlation = corCAR1(form = ~ id_time | idtw / subjno), data=my_data_complete, na.action=na.omit, control=list(opt="optim"), subset=group3=="2")
mat_dwn_1 <- matrix(as.vector(fixed.effects(model_dwn_1))[c(2:7)], 6, 1)
model_lnl_1 <- lme(mood_lonely ~ s_chr.l + s_rlx.l + s_enr.l + s_irr.l + s_dwn.l + s_lnl.l + id_time, random=list(idtw = ~1, subjno = pdDiag(~ 1 + id_time + s_chr.l + s_rlx.l  + s_enr.l + s_irr.l + s_dwn.l + s_lnl.l)), correlation = corCAR1(form = ~ id_time | idtw / subjno), data=my_data_complete, na.action=na.omit, control=list(opt="optim"), subset=group3=="2")
mat_lnl_1 <- matrix(as.vector(fixed.effects(model_lnl_1))[c(2:7)], 6, 1)


##### And now creating the networks with only significant paths ## 

mat_sig_che_1 <- as.data.frame(coef(summary(model_che_1))[2:7, c("Value", "p-value")])
mat_sig_che_1$Value[mat_sig_che_1$`p-value` >= 0.05 ] <- 0 
mat_sig_rlx_1 <- as.data.frame(coef(summary(model_rlx_1))[2:7, c("Value", "p-value")])
mat_sig_rlx_1$Value[mat_sig_rlx_1$`p-value` >= 0.05 ] <- 0 
mat_sig_enr_1 <- as.data.frame(coef(summary(model_enr_1))[2:7, c("Value", "p-value")])
mat_sig_enr_1$Value[mat_sig_enr_1$`p-value` >= 0.05 ] <- 0 
mat_sig_irr_1 <- as.data.frame(coef(summary(model_irr_1))[2:7, c("Value", "p-value")])
mat_sig_irr_1$Value[mat_sig_irr_1$`p-value` >= 0.05 ] <- 0 
mat_sig_dwn_1 <- as.data.frame(coef(summary(model_dwn_1))[2:7, c("Value", "p-value")])
mat_sig_dwn_1$Value[mat_sig_dwn_1$`p-value` >= 0.05 ] <- 0 
mat_sig_lnl_1 <- as.data.frame(coef(summary(model_lnl_1))[2:7, c("Value", "p-value")])
mat_sig_lnl_1$Value[mat_sig_lnl_1$`p-value` >= 0.05 ] <- 0 

network_sig_group_1 <- cbind(mat_sig_che_1[,1], mat_sig_rlx_1[,1], mat_sig_enr_1[,1], mat_sig_irr_1[,1], mat_sig_dwn_1[,1], mat_sig_lnl_1[,1])

# Models for the Increase group # 

model_che_2 <- lme(mood_cheerful ~ s_chr.l + s_rlx.l + s_enr.l + s_irr.l + s_dwn.l + s_lnl.l + id_time, random=list(idtw = ~1, subjno = pdDiag(~ 1 + id_time + s_chr.l + s_rlx.l  + s_enr.l + s_irr.l + s_dwn.l + s_lnl.l)), correlation = corCAR1(form = ~ id_time | idtw / subjno), data=my_data_complete, na.action=na.omit, control=list(opt="optim"), subset=group3=="3")
mat_che_2 <- matrix(as.vector(fixed.effects(model_che_2))[c(2:7)], 6, 1)
model_rlx_2 <- lme(mood_relaxed ~ s_chr.l + s_rlx.l + s_enr.l + s_irr.l + s_dwn.l + s_lnl.l + id_time, random=list(idtw = ~1, subjno = pdDiag(~ 1 + id_time + s_chr.l + s_rlx.l  + s_enr.l + s_irr.l + s_dwn.l + s_lnl.l)), correlation = corCAR1(form = ~ id_time | idtw / subjno), data=my_data_complete, na.action=na.omit, control=list(opt="optim"), subset=group3=="3")
mat_rlx_2 <- matrix(as.vector(fixed.effects(model_rlx_2))[c(2:7)], 6, 1)
model_enr_2 <- lme(phy_energy ~ s_chr.l + s_rlx.l + s_enr.l + s_irr.l + s_dwn.l + s_lnl.l + id_time, random=list(idtw = ~1, subjno = pdDiag(~ 1 + id_time + s_chr.l + s_rlx.l  + s_enr.l + s_irr.l + s_dwn.l + s_lnl.l)), correlation = corCAR1(form = ~ id_time | idtw / subjno), data=my_data_complete, na.action=na.omit, control=list(opt="optim"), subset=group3=="3")
mat_enr_2 <- matrix(as.vector(fixed.effects(model_enr_2))[c(2:7)], 6, 1)
model_irr_2 <- lme(mood_irritat ~ s_chr.l + s_rlx.l + s_enr.l + s_irr.l + s_dwn.l + s_lnl.l + id_time, random=list(idtw = ~1, subjno = pdDiag(~ 1 + id_time + s_chr.l + s_rlx.l  + s_enr.l + s_irr.l + s_dwn.l + s_lnl.l)), correlation = corCAR1(form = ~ id_time | idtw / subjno), data=my_data_complete, na.action=na.omit, control=list(opt="optim"), subset=group3=="3")
mat_irr_2 <- matrix(as.vector(fixed.effects(model_irr_2))[c(2:7)], 6, 1)
model_dwn_2 <- lme(mood_down ~ s_chr.l + s_rlx.l + s_enr.l + s_irr.l + s_dwn.l + s_lnl.l + id_time, random=list(idtw = ~1, subjno = pdDiag(~ 1 + id_time + s_chr.l + s_rlx.l  + s_enr.l + s_irr.l + s_dwn.l + s_lnl.l)), correlation = corCAR1(form = ~ id_time | idtw / subjno), data=my_data_complete, na.action=na.omit, control=list(opt="optim"), subset=group3=="3")
mat_dwn_2 <- matrix(as.vector(fixed.effects(model_dwn_2))[c(2:7)], 6, 1)
model_lnl_2 <- lme(mood_lonely ~ s_chr.l + s_rlx.l + s_enr.l + s_irr.l + s_dwn.l + s_lnl.l + id_time, random=list(idtw = ~1, subjno = pdDiag(~ 1 + id_time + s_chr.l + s_rlx.l  + s_enr.l + s_irr.l + s_dwn.l + s_lnl.l)), correlation = corCAR1(form = ~ id_time | idtw / subjno), data=my_data_complete, na.action=na.omit, control=list(opt="optim"), subset=group3=="3")
mat_lnl_2 <- matrix(as.vector(fixed.effects(model_lnl_2))[c(2:7)], 6, 1)
network_group_2 <- (cbind(mat_che_2, mat_rlx_2,  mat_enr_2, mat_irr_2, mat_dwn_2, mat_lnl_2))

##### And now creating the networks with only significant paths ## 

mat_sig_che_2 <- as.data.frame(coef(summary(model_che_2))[2:7, c("Value", "p-value")])
mat_sig_che_2$Value[mat_sig_che_2$`p-value` >= 0.05 ] <- 0 
mat_sig_rlx_2 <- as.data.frame(coef(summary(model_rlx_2))[2:7, c("Value", "p-value")])
mat_sig_rlx_2$Value[mat_sig_rlx_2$`p-value` >= 0.05 ] <- 0 
mat_sig_enr_2 <- as.data.frame(coef(summary(model_enr_2))[2:7, c("Value", "p-value")])
mat_sig_enr_2$Value[mat_sig_enr_2$`p-value` >= 0.05 ] <- 0 
mat_sig_irr_2 <- as.data.frame(coef(summary(model_irr_2))[2:7, c("Value", "p-value")])
mat_sig_irr_2$Value[mat_sig_irr_2$`p-value` >= 0.05 ] <- 0 
mat_sig_dwn_2 <- as.data.frame(coef(summary(model_dwn_2))[2:7, c("Value", "p-value")])
mat_sig_dwn_2$Value[mat_sig_dwn_2$`p-value` >= 0.05 ] <- 0 
mat_sig_lnl_2 <- as.data.frame(coef(summary(model_lnl_2))[2:7, c("Value", "p-value")])
mat_sig_lnl_2$Value[mat_sig_lnl_2$`p-value` >= 0.05 ] <- 0 

network_sig_group_2 <- (cbind(mat_sig_che_2[,1], mat_sig_rlx_2[,1],  mat_sig_enr_2[,1], mat_sig_irr_2[,1], mat_sig_dwn_2[,1], mat_sig_lnl_2[,1]))

# Networks  # 

# 1. Open  file
tiff("networks_grouping3.tif", width= 1200, height= 600)
# 2. Create the plot
layout(t(1:2))
qgraph(network_sig_group_1, labels = c("che", "rlx", "enr", "irr", "dwn", "lnl"), negDashed = TRUE, edge.labels = TRUE, layout = "spring", vsize = 9, esize = 15, maximum = 0.25,   title = "The Stable group v3")
qgraph(network_sig_group_2, labels = c("che", "rlx", "enr", "irr",  "dwn", "lnl"), negDashed = TRUE,  edge.labels = TRUE, layout = "spring", vsize = 9, esize = 15, maximum = 0.25,   title = "The Increase group v3")
# 3. Close the file
dev.off()
####Group 4####

# Models for the Stable group # 

model_che_1 <- lme(mood_cheerful ~ s_chr.l + s_rlx.l + s_enr.l + s_irr.l + s_dwn.l + s_lnl.l + id_time, random=list(idtw = ~1, subjno = pdDiag(~ 1 + id_time + s_chr.l + s_rlx.l  + s_enr.l + s_irr.l + s_dwn.l + s_lnl.l)), correlation = corCAR1(form = ~ id_time | idtw / subjno), data=my_data_complete, na.action=na.omit, control=list(opt="optim"), subset=group4=="2")
mat_che_1 <- matrix(as.vector(fixed.effects(model_che_1))[c(2:7)], 6, 1)
model_rlx_1 <- lme(mood_relaxed ~ s_chr.l + s_rlx.l + s_enr.l + s_irr.l + s_dwn.l + s_lnl.l + id_time, random=list(idtw = ~1, subjno = pdDiag(~ 1 + id_time + s_chr.l + s_rlx.l  + s_enr.l + s_irr.l + s_dwn.l + s_lnl.l)), correlation = corCAR1(form = ~ id_time | idtw / subjno), data=my_data_complete, na.action=na.omit, control=list(opt="optim"), subset=group4=="2")
mat_rlx_1 <- matrix(as.vector(fixed.effects(model_rlx_1))[c(2:7)], 6, 1)
model_enr_1 <- lme(phy_energy ~ s_chr.l + s_rlx.l + s_enr.l + s_irr.l + s_dwn.l + s_lnl.l + id_time, random=list(idtw = ~1, subjno = pdDiag(~ 1 + id_time + s_chr.l + s_rlx.l  + s_enr.l + s_irr.l + s_dwn.l + s_lnl.l)), correlation = corCAR1(form = ~ id_time | idtw / subjno), data=my_data_complete, na.action=na.omit, control=list(opt="optim"), subset=group4=="2")
mat_enr_1 <- matrix(as.vector(fixed.effects(model_enr_1))[c(2:7)], 6, 1)
model_irr_1 <- lme(mood_irritat ~ s_chr.l + s_rlx.l + s_enr.l + s_irr.l + s_dwn.l + s_lnl.l + id_time, random=list(idtw = ~1, subjno = pdDiag(~ 1 + id_time + s_chr.l + s_rlx.l  + s_enr.l + s_irr.l + s_dwn.l + s_lnl.l)), correlation = corCAR1(form = ~ id_time | idtw / subjno), data=my_data_complete, na.action=na.omit, control=list(opt="optim"), subset=group4=="2")
mat_irr_1 <- matrix(as.vector(fixed.effects(model_irr_1))[c(2:7)], 6, 1)
model_dwn_1 <- lme(mood_down ~ s_chr.l + s_rlx.l + s_enr.l + s_irr.l + s_dwn.l + s_lnl.l + id_time, random=list(idtw = ~1, subjno = pdDiag(~ 1 + id_time + s_chr.l + s_rlx.l  + s_enr.l + s_irr.l + s_dwn.l + s_lnl.l)), correlation = corCAR1(form = ~ id_time | idtw / subjno), data=my_data_complete, na.action=na.omit, control=list(opt="optim"), subset=group4=="2")
mat_dwn_1 <- matrix(as.vector(fixed.effects(model_dwn_1))[c(2:7)], 6, 1)
model_lnl_1 <- lme(mood_lonely ~ s_chr.l + s_rlx.l + s_enr.l + s_irr.l + s_dwn.l + s_lnl.l + id_time, random=list(idtw = ~1, subjno = pdDiag(~ 1 + id_time + s_chr.l + s_rlx.l  + s_enr.l + s_irr.l + s_dwn.l + s_lnl.l)), correlation = corCAR1(form = ~ id_time | idtw / subjno), data=my_data_complete, na.action=na.omit, control=list(opt="optim"), subset=group4=="2")
mat_lnl_1 <- matrix(as.vector(fixed.effects(model_lnl_1))[c(2:7)], 6, 1)


##### And now creating the networks with only significant paths ## 

mat_sig_che_1 <- as.data.frame(coef(summary(model_che_1))[2:7, c("Value", "p-value")])
mat_sig_che_1$Value[mat_sig_che_1$`p-value` >= 0.05 ] <- 0 
mat_sig_rlx_1 <- as.data.frame(coef(summary(model_rlx_1))[2:7, c("Value", "p-value")])
mat_sig_rlx_1$Value[mat_sig_rlx_1$`p-value` >= 0.05 ] <- 0 
mat_sig_enr_1 <- as.data.frame(coef(summary(model_enr_1))[2:7, c("Value", "p-value")])
mat_sig_enr_1$Value[mat_sig_enr_1$`p-value` >= 0.05 ] <- 0 
mat_sig_irr_1 <- as.data.frame(coef(summary(model_irr_1))[2:7, c("Value", "p-value")])
mat_sig_irr_1$Value[mat_sig_irr_1$`p-value` >= 0.05 ] <- 0 
mat_sig_dwn_1 <- as.data.frame(coef(summary(model_dwn_1))[2:7, c("Value", "p-value")])
mat_sig_dwn_1$Value[mat_sig_dwn_1$`p-value` >= 0.05 ] <- 0 
mat_sig_lnl_1 <- as.data.frame(coef(summary(model_lnl_1))[2:7, c("Value", "p-value")])
mat_sig_lnl_1$Value[mat_sig_lnl_1$`p-value` >= 0.05 ] <- 0 

network_sig_group_1 <- cbind(mat_sig_che_1[,1], mat_sig_rlx_1[,1], mat_sig_enr_1[,1], mat_sig_irr_1[,1], mat_sig_dwn_1[,1], mat_sig_lnl_1[,1])

# Models for the Increase group # 

model_che_2 <- lme(mood_cheerful ~ s_chr.l + s_rlx.l + s_enr.l + s_irr.l + s_dwn.l + s_lnl.l + id_time, random=list(idtw = ~1, subjno = pdDiag(~ 1 + id_time + s_chr.l + s_rlx.l  + s_enr.l + s_irr.l + s_dwn.l + s_lnl.l)), correlation = corCAR1(form = ~ id_time | idtw / subjno), data=my_data_complete, na.action=na.omit, control=list(opt="optim"), subset=group4=="3")
mat_che_2 <- matrix(as.vector(fixed.effects(model_che_2))[c(2:7)], 6, 1)
model_rlx_2 <- lme(mood_relaxed ~ s_chr.l + s_rlx.l + s_enr.l + s_irr.l + s_dwn.l + s_lnl.l + id_time, random=list(idtw = ~1, subjno = pdDiag(~ 1 + id_time + s_chr.l + s_rlx.l  + s_enr.l + s_irr.l + s_dwn.l + s_lnl.l)), correlation = corCAR1(form = ~ id_time | idtw / subjno), data=my_data_complete, na.action=na.omit, control=list(opt="optim"), subset=group4=="3")
mat_rlx_2 <- matrix(as.vector(fixed.effects(model_rlx_2))[c(2:7)], 6, 1)
model_enr_2 <- lme(phy_energy ~ s_chr.l + s_rlx.l + s_enr.l + s_irr.l + s_dwn.l + s_lnl.l + id_time, random=list(idtw = ~1, subjno = pdDiag(~ 1 + id_time + s_chr.l + s_rlx.l  + s_enr.l + s_irr.l + s_dwn.l + s_lnl.l)), correlation = corCAR1(form = ~ id_time | idtw / subjno), data=my_data_complete, na.action=na.omit, control=list(opt="optim"), subset=group4=="3")
mat_enr_2 <- matrix(as.vector(fixed.effects(model_enr_2))[c(2:7)], 6, 1)
model_irr_2 <- lme(mood_irritat ~ s_chr.l + s_rlx.l + s_enr.l + s_irr.l + s_dwn.l + s_lnl.l + id_time, random=list(idtw = ~1, subjno = pdDiag(~ 1 + id_time + s_chr.l + s_rlx.l  + s_enr.l + s_irr.l + s_dwn.l + s_lnl.l)), correlation = corCAR1(form = ~ id_time | idtw / subjno), data=my_data_complete, na.action=na.omit, control=list(opt="optim"), subset=group4=="3")
mat_irr_2 <- matrix(as.vector(fixed.effects(model_irr_2))[c(2:7)], 6, 1)
model_dwn_2 <- lme(mood_down ~ s_chr.l + s_rlx.l + s_enr.l + s_irr.l + s_dwn.l + s_lnl.l + id_time, random=list(idtw = ~1, subjno = pdDiag(~ 1 + id_time + s_chr.l + s_rlx.l  + s_enr.l + s_irr.l + s_dwn.l + s_lnl.l)), correlation = corCAR1(form = ~ id_time | idtw / subjno), data=my_data_complete, na.action=na.omit, control=list(opt="optim"), subset=group4=="3")
mat_dwn_2 <- matrix(as.vector(fixed.effects(model_dwn_2))[c(2:7)], 6, 1)
model_lnl_2 <- lme(mood_lonely ~ s_chr.l + s_rlx.l + s_enr.l + s_irr.l + s_dwn.l + s_lnl.l + id_time, random=list(idtw = ~1, subjno = pdDiag(~ 1 + id_time + s_chr.l + s_rlx.l  + s_enr.l + s_irr.l + s_dwn.l + s_lnl.l)), correlation = corCAR1(form = ~ id_time | idtw / subjno), data=my_data_complete, na.action=na.omit, control=list(opt="optim"), subset=group4=="3")
mat_lnl_2 <- matrix(as.vector(fixed.effects(model_lnl_2))[c(2:7)], 6, 1)
network_group_2 <- (cbind(mat_che_2, mat_rlx_2,  mat_enr_2, mat_irr_2, mat_dwn_2, mat_lnl_2))

##### And now creating the networks with only significant paths ## 

mat_sig_che_2 <- as.data.frame(coef(summary(model_che_2))[2:7, c("Value", "p-value")])
mat_sig_che_2$Value[mat_sig_che_2$`p-value` >= 0.05 ] <- 0 
mat_sig_rlx_2 <- as.data.frame(coef(summary(model_rlx_2))[2:7, c("Value", "p-value")])
mat_sig_rlx_2$Value[mat_sig_rlx_2$`p-value` >= 0.05 ] <- 0 
mat_sig_enr_2 <- as.data.frame(coef(summary(model_enr_2))[2:7, c("Value", "p-value")])
mat_sig_enr_2$Value[mat_sig_enr_2$`p-value` >= 0.05 ] <- 0 
mat_sig_irr_2 <- as.data.frame(coef(summary(model_irr_2))[2:7, c("Value", "p-value")])
mat_sig_irr_2$Value[mat_sig_irr_2$`p-value` >= 0.05 ] <- 0 
mat_sig_dwn_2 <- as.data.frame(coef(summary(model_dwn_2))[2:7, c("Value", "p-value")])
mat_sig_dwn_2$Value[mat_sig_dwn_2$`p-value` >= 0.05 ] <- 0 
mat_sig_lnl_2 <- as.data.frame(coef(summary(model_lnl_2))[2:7, c("Value", "p-value")])
mat_sig_lnl_2$Value[mat_sig_lnl_2$`p-value` >= 0.05 ] <- 0 

network_sig_group_2 <- (cbind(mat_sig_che_2[,1], mat_sig_rlx_2[,1],  mat_sig_enr_2[,1], mat_sig_irr_2[,1], mat_sig_dwn_2[,1], mat_sig_lnl_2[,1]))

# Networks  # 


# 1. Open  file
tiff("networks_grouping4.tif", width= 1200, height= 600)
# 2. Create the plot
layout(t(1:2))
qgraph(network_sig_group_1, labels = c("che", "rlx", "enr", "irr", "dwn", "lnl"), negDashed = TRUE, edge.labels = TRUE, layout = "spring", vsize = 9, esize = 15, maximum = 0.25,   title = "The Stable group v4")
qgraph(network_sig_group_2, labels = c("che", "rlx", "enr", "irr",  "dwn", "lnl"), negDashed = TRUE,  edge.labels = TRUE, layout = "spring", vsize = 9, esize = 15, maximum = 0.25,    title = "The Increase group v4")

# 3. Close the file
dev.off()

####Group 5####

# Models for the Stable group # 

model_che_1 <- lme(mood_cheerful ~ s_chr.l + s_rlx.l + s_enr.l + s_irr.l + s_dwn.l + s_lnl.l + id_time, random=list(idtw = ~1, subjno = pdDiag(~ 1 + id_time + s_chr.l + s_rlx.l  + s_enr.l + s_irr.l + s_dwn.l + s_lnl.l)), correlation = corCAR1(form = ~ id_time | idtw / subjno), data=my_data_complete, na.action=na.omit, control=list(opt="optim"), subset=group5=="2")
mat_che_1 <- matrix(as.vector(fixed.effects(model_che_1))[c(2:7)], 6, 1)
model_rlx_1 <- lme(mood_relaxed ~ s_chr.l + s_rlx.l + s_enr.l + s_irr.l + s_dwn.l + s_lnl.l + id_time, random=list(idtw = ~1, subjno = pdDiag(~ 1 + id_time + s_chr.l + s_rlx.l  + s_enr.l + s_irr.l + s_dwn.l + s_lnl.l)), correlation = corCAR1(form = ~ id_time | idtw / subjno), data=my_data_complete, na.action=na.omit, control=list(opt="optim"), subset=group5=="2")
mat_rlx_1 <- matrix(as.vector(fixed.effects(model_rlx_1))[c(2:7)], 6, 1)
model_enr_1 <- lme(phy_energy ~ s_chr.l + s_rlx.l + s_enr.l + s_irr.l + s_dwn.l + s_lnl.l + id_time, random=list(idtw = ~1, subjno = pdDiag(~ 1 + id_time + s_chr.l + s_rlx.l  + s_enr.l + s_irr.l + s_dwn.l + s_lnl.l)), correlation = corCAR1(form = ~ id_time | idtw / subjno), data=my_data_complete, na.action=na.omit, control=list(opt="optim"), subset=group5=="2")
mat_enr_1 <- matrix(as.vector(fixed.effects(model_enr_1))[c(2:7)], 6, 1)
model_irr_1 <- lme(mood_irritat ~ s_chr.l + s_rlx.l + s_enr.l + s_irr.l + s_dwn.l + s_lnl.l + id_time, random=list(idtw = ~1, subjno = pdDiag(~ 1 + id_time + s_chr.l + s_rlx.l  + s_enr.l + s_irr.l + s_dwn.l + s_lnl.l)), correlation = corCAR1(form = ~ id_time | idtw / subjno), data=my_data_complete, na.action=na.omit, control=list(opt="optim"), subset=group5=="2")
mat_irr_1 <- matrix(as.vector(fixed.effects(model_irr_1))[c(2:7)], 6, 1)
model_dwn_1 <- lme(mood_down ~ s_chr.l + s_rlx.l + s_enr.l + s_irr.l + s_dwn.l + s_lnl.l + id_time, random=list(idtw = ~1, subjno = pdDiag(~ 1 + id_time + s_chr.l + s_rlx.l  + s_enr.l + s_irr.l + s_dwn.l + s_lnl.l)), correlation = corCAR1(form = ~ id_time | idtw / subjno), data=my_data_complete, na.action=na.omit, control=list(opt="optim"), subset=group5=="2")
mat_dwn_1 <- matrix(as.vector(fixed.effects(model_dwn_1))[c(2:7)], 6, 1)
model_lnl_1 <- lme(mood_lonely ~ s_chr.l + s_rlx.l + s_enr.l + s_irr.l + s_dwn.l + s_lnl.l + id_time, random=list(idtw = ~1, subjno = pdDiag(~ 1 + id_time + s_chr.l + s_rlx.l  + s_enr.l + s_irr.l + s_dwn.l + s_lnl.l)), correlation = corCAR1(form = ~ id_time | idtw / subjno), data=my_data_complete, na.action=na.omit, control=list(opt="optim"), subset=group5=="2")
mat_lnl_1 <- matrix(as.vector(fixed.effects(model_lnl_1))[c(2:7)], 6, 1)


##### And now creating the networks with only significant paths ## 

mat_sig_che_1 <- as.data.frame(coef(summary(model_che_1))[2:7, c("Value", "p-value")])
mat_sig_che_1$Value[mat_sig_che_1$`p-value` >= 0.05 ] <- 0 
mat_sig_rlx_1 <- as.data.frame(coef(summary(model_rlx_1))[2:7, c("Value", "p-value")])
mat_sig_rlx_1$Value[mat_sig_rlx_1$`p-value` >= 0.05 ] <- 0 
mat_sig_enr_1 <- as.data.frame(coef(summary(model_enr_1))[2:7, c("Value", "p-value")])
mat_sig_enr_1$Value[mat_sig_enr_1$`p-value` >= 0.05 ] <- 0 
mat_sig_irr_1 <- as.data.frame(coef(summary(model_irr_1))[2:7, c("Value", "p-value")])
mat_sig_irr_1$Value[mat_sig_irr_1$`p-value` >= 0.05 ] <- 0 
mat_sig_dwn_1 <- as.data.frame(coef(summary(model_dwn_1))[2:7, c("Value", "p-value")])
mat_sig_dwn_1$Value[mat_sig_dwn_1$`p-value` >= 0.05 ] <- 0 
mat_sig_lnl_1 <- as.data.frame(coef(summary(model_lnl_1))[2:7, c("Value", "p-value")])
mat_sig_lnl_1$Value[mat_sig_lnl_1$`p-value` >= 0.05 ] <- 0 

network_sig_group_1 <- cbind(mat_sig_che_1[,1], mat_sig_rlx_1[,1], mat_sig_enr_1[,1], mat_sig_irr_1[,1], mat_sig_dwn_1[,1], mat_sig_lnl_1[,1])

# Models for the Increase group # 

model_che_2 <- lme(mood_cheerful ~ s_chr.l + s_rlx.l + s_enr.l + s_irr.l + s_dwn.l + s_lnl.l + id_time, random=list(idtw = ~1, subjno = pdDiag(~ 1 + id_time + s_chr.l + s_rlx.l  + s_enr.l + s_irr.l + s_dwn.l + s_lnl.l)), correlation = corCAR1(form = ~ id_time | idtw / subjno), data=my_data_complete, na.action=na.omit, control=list(opt="optim"), subset=group5=="3")
mat_che_2 <- matrix(as.vector(fixed.effects(model_che_2))[c(2:7)], 6, 1)
model_rlx_2 <- lme(mood_relaxed ~ s_chr.l + s_rlx.l + s_enr.l + s_irr.l + s_dwn.l + s_lnl.l + id_time, random=list(idtw = ~1, subjno = pdDiag(~ 1 + id_time + s_chr.l + s_rlx.l  + s_enr.l + s_irr.l + s_dwn.l + s_lnl.l)), correlation = corCAR1(form = ~ id_time | idtw / subjno), data=my_data_complete, na.action=na.omit, control=list(opt="optim"), subset=group5=="3")
mat_rlx_2 <- matrix(as.vector(fixed.effects(model_rlx_2))[c(2:7)], 6, 1)
model_enr_2 <- lme(phy_energy ~ s_chr.l + s_rlx.l + s_enr.l + s_irr.l + s_dwn.l + s_lnl.l + id_time, random=list(idtw = ~1, subjno = pdDiag(~ 1 + id_time + s_chr.l + s_rlx.l  + s_enr.l + s_irr.l + s_dwn.l + s_lnl.l)), correlation = corCAR1(form = ~ id_time | idtw / subjno), data=my_data_complete, na.action=na.omit, control=list(opt="optim"), subset=group5=="3")
mat_enr_2 <- matrix(as.vector(fixed.effects(model_enr_2))[c(2:7)], 6, 1)
model_irr_2 <- lme(mood_irritat ~ s_chr.l + s_rlx.l + s_enr.l + s_irr.l + s_dwn.l + s_lnl.l + id_time, random=list(idtw = ~1, subjno = pdDiag(~ 1 + id_time + s_chr.l + s_rlx.l  + s_enr.l + s_irr.l + s_dwn.l + s_lnl.l)), correlation = corCAR1(form = ~ id_time | idtw / subjno), data=my_data_complete, na.action=na.omit, control=list(opt="optim"), subset=group5=="3")
mat_irr_2 <- matrix(as.vector(fixed.effects(model_irr_2))[c(2:7)], 6, 1)
model_dwn_2 <- lme(mood_down ~ s_chr.l + s_rlx.l + s_enr.l + s_irr.l + s_dwn.l + s_lnl.l + id_time, random=list(idtw = ~1, subjno = pdDiag(~ 1 + id_time + s_chr.l + s_rlx.l  + s_enr.l + s_irr.l + s_dwn.l + s_lnl.l)), correlation = corCAR1(form = ~ id_time | idtw / subjno), data=my_data_complete, na.action=na.omit, control=list(opt="optim"), subset=group5=="3")
mat_dwn_2 <- matrix(as.vector(fixed.effects(model_dwn_2))[c(2:7)], 6, 1)
model_lnl_2 <- lme(mood_lonely ~ s_chr.l + s_rlx.l + s_enr.l + s_irr.l + s_dwn.l + s_lnl.l + id_time, random=list(idtw = ~1, subjno = pdDiag(~ 1 + id_time + s_chr.l + s_rlx.l  + s_enr.l + s_irr.l + s_dwn.l + s_lnl.l)), correlation = corCAR1(form = ~ id_time | idtw / subjno), data=my_data_complete, na.action=na.omit, control=list(opt="optim"), subset=group5=="3")
mat_lnl_2 <- matrix(as.vector(fixed.effects(model_lnl_2))[c(2:7)], 6, 1)
network_group_2 <- (cbind(mat_che_2, mat_rlx_2,  mat_enr_2, mat_irr_2, mat_dwn_2, mat_lnl_2))

##### And now creating the networks with only significant paths ## 

mat_sig_che_2 <- as.data.frame(coef(summary(model_che_2))[2:7, c("Value", "p-value")])
mat_sig_che_2$Value[mat_sig_che_2$`p-value` >= 0.05 ] <- 0 
mat_sig_rlx_2 <- as.data.frame(coef(summary(model_rlx_2))[2:7, c("Value", "p-value")])
mat_sig_rlx_2$Value[mat_sig_rlx_2$`p-value` >= 0.05 ] <- 0 
mat_sig_enr_2 <- as.data.frame(coef(summary(model_enr_2))[2:7, c("Value", "p-value")])
mat_sig_enr_2$Value[mat_sig_enr_2$`p-value` >= 0.05 ] <- 0 
mat_sig_irr_2 <- as.data.frame(coef(summary(model_irr_2))[2:7, c("Value", "p-value")])
mat_sig_irr_2$Value[mat_sig_irr_2$`p-value` >= 0.05 ] <- 0 
mat_sig_dwn_2 <- as.data.frame(coef(summary(model_dwn_2))[2:7, c("Value", "p-value")])
mat_sig_dwn_2$Value[mat_sig_dwn_2$`p-value` >= 0.05 ] <- 0 
mat_sig_lnl_2 <- as.data.frame(coef(summary(model_lnl_2))[2:7, c("Value", "p-value")])
mat_sig_lnl_2$Value[mat_sig_lnl_2$`p-value` >= 0.05 ] <- 0 

network_sig_group_2 <- (cbind(mat_sig_che_2[,1], mat_sig_rlx_2[,1],  mat_sig_enr_2[,1], mat_sig_irr_2[,1], mat_sig_dwn_2[,1], mat_sig_lnl_2[,1]))

# Networks  # 


# 1. Open  file
tiff("networks_grouping5.tif", width= 1200, height= 600)
# 2. Create the plot
layout(t(1:2))
qgraph(network_sig_group_1, labels = c("che", "rlx", "enr", "irr", "dwn", "lnl"), negDashed = TRUE, edge.labels = TRUE, layout = "spring", vsize = 9, esize = 15, maximum = 0.25,   title = "The Stable group v5")
qgraph(network_sig_group_2, labels = c("che", "rlx", "enr", "irr",  "dwn", "lnl"), negDashed = TRUE,  edge.labels = TRUE, layout = "spring", vsize = 9, esize = 15, maximum = 0.25,   title = "The Increase group v5")

# 3. Close the file
dev.off()

####Group 6####

# Models for the Stable group # 

model_che_1 <- lme(mood_cheerful ~ s_chr.l + s_rlx.l + s_enr.l + s_irr.l + s_dwn.l + s_lnl.l + id_time, random=list(idtw = ~1, subjno = pdDiag(~ 1 + id_time + s_chr.l + s_rlx.l  + s_enr.l + s_irr.l + s_dwn.l + s_lnl.l)), correlation = corCAR1(form = ~ id_time | idtw / subjno), data=my_data_complete, na.action=na.omit, control=list(opt="optim"), subset=group6=="2")
mat_che_1 <- matrix(as.vector(fixed.effects(model_che_1))[c(2:7)], 6, 1)
model_rlx_1 <- lme(mood_relaxed ~ s_chr.l + s_rlx.l + s_enr.l + s_irr.l + s_dwn.l + s_lnl.l + id_time, random=list(idtw = ~1, subjno = pdDiag(~ 1 + id_time + s_chr.l + s_rlx.l  + s_enr.l + s_irr.l + s_dwn.l + s_lnl.l)), correlation = corCAR1(form = ~ id_time | idtw / subjno), data=my_data_complete, na.action=na.omit, control=list(opt="optim"), subset=group6=="2")
mat_rlx_1 <- matrix(as.vector(fixed.effects(model_rlx_1))[c(2:7)], 6, 1)
model_enr_1 <- lme(phy_energy ~ s_chr.l + s_rlx.l + s_enr.l + s_irr.l + s_dwn.l + s_lnl.l + id_time, random=list(idtw = ~1, subjno = pdDiag(~ 1 + id_time + s_chr.l + s_rlx.l  + s_enr.l + s_irr.l + s_dwn.l + s_lnl.l)), correlation = corCAR1(form = ~ id_time | idtw / subjno), data=my_data_complete, na.action=na.omit, control=list(opt="optim"), subset=group6=="2")
mat_enr_1 <- matrix(as.vector(fixed.effects(model_enr_1))[c(2:7)], 6, 1)
model_irr_1 <- lme(mood_irritat ~ s_chr.l + s_rlx.l + s_enr.l + s_irr.l + s_dwn.l + s_lnl.l + id_time, random=list(idtw = ~1, subjno = pdDiag(~ 1 + id_time + s_chr.l + s_rlx.l  + s_enr.l + s_irr.l + s_dwn.l + s_lnl.l)), correlation = corCAR1(form = ~ id_time | idtw / subjno), data=my_data_complete, na.action=na.omit, control=list(opt="optim"), subset=group6=="2")
mat_irr_1 <- matrix(as.vector(fixed.effects(model_irr_1))[c(2:7)], 6, 1)
model_dwn_1 <- lme(mood_down ~ s_chr.l + s_rlx.l + s_enr.l + s_irr.l + s_dwn.l + s_lnl.l + id_time, random=list(idtw = ~1, subjno = pdDiag(~ 1 + id_time + s_chr.l + s_rlx.l  + s_enr.l + s_irr.l + s_dwn.l + s_lnl.l)), correlation = corCAR1(form = ~ id_time | idtw / subjno), data=my_data_complete, na.action=na.omit, control=list(opt="optim"), subset=group6=="2")
mat_dwn_1 <- matrix(as.vector(fixed.effects(model_dwn_1))[c(2:7)], 6, 1)
model_lnl_1 <- lme(mood_lonely ~ s_chr.l + s_rlx.l + s_enr.l + s_irr.l + s_dwn.l + s_lnl.l + id_time, random=list(idtw = ~1, subjno = pdDiag(~ 1 + id_time + s_chr.l + s_rlx.l  + s_enr.l + s_irr.l + s_dwn.l + s_lnl.l)), correlation = corCAR1(form = ~ id_time | idtw / subjno), data=my_data_complete, na.action=na.omit, control=list(opt="optim"), subset=group6=="2")
mat_lnl_1 <- matrix(as.vector(fixed.effects(model_lnl_1))[c(2:7)], 6, 1)


##### And now creating the networks with only significant paths ## 

mat_sig_che_1 <- as.data.frame(coef(summary(model_che_1))[2:7, c("Value", "p-value")])
mat_sig_che_1$Value[mat_sig_che_1$`p-value` >= 0.05 ] <- 0 
mat_sig_rlx_1 <- as.data.frame(coef(summary(model_rlx_1))[2:7, c("Value", "p-value")])
mat_sig_rlx_1$Value[mat_sig_rlx_1$`p-value` >= 0.05 ] <- 0 
mat_sig_enr_1 <- as.data.frame(coef(summary(model_enr_1))[2:7, c("Value", "p-value")])
mat_sig_enr_1$Value[mat_sig_enr_1$`p-value` >= 0.05 ] <- 0 
mat_sig_irr_1 <- as.data.frame(coef(summary(model_irr_1))[2:7, c("Value", "p-value")])
mat_sig_irr_1$Value[mat_sig_irr_1$`p-value` >= 0.05 ] <- 0 
mat_sig_dwn_1 <- as.data.frame(coef(summary(model_dwn_1))[2:7, c("Value", "p-value")])
mat_sig_dwn_1$Value[mat_sig_dwn_1$`p-value` >= 0.05 ] <- 0 
mat_sig_lnl_1 <- as.data.frame(coef(summary(model_lnl_1))[2:7, c("Value", "p-value")])
mat_sig_lnl_1$Value[mat_sig_lnl_1$`p-value` >= 0.05 ] <- 0 

network_sig_group_1 <- cbind(mat_sig_che_1[,1], mat_sig_rlx_1[,1], mat_sig_enr_1[,1], mat_sig_irr_1[,1], mat_sig_dwn_1[,1], mat_sig_lnl_1[,1])

# Models for the Increase group # 

model_che_2 <- lme(mood_cheerful ~ s_chr.l + s_rlx.l + s_enr.l + s_irr.l + s_dwn.l + s_lnl.l + id_time, random=list(idtw = ~1, subjno = pdDiag(~ 1 + id_time + s_chr.l + s_rlx.l  + s_enr.l + s_irr.l + s_dwn.l + s_lnl.l)), correlation = corCAR1(form = ~ id_time | idtw / subjno), data=my_data_complete, na.action=na.omit, control=list(opt="optim"), subset=group6=="3")
mat_che_2 <- matrix(as.vector(fixed.effects(model_che_2))[c(2:7)], 6, 1)
model_rlx_2 <- lme(mood_relaxed ~ s_chr.l + s_rlx.l + s_enr.l + s_irr.l + s_dwn.l + s_lnl.l + id_time, random=list(idtw = ~1, subjno = pdDiag(~ 1 + id_time + s_chr.l + s_rlx.l  + s_enr.l + s_irr.l + s_dwn.l + s_lnl.l)), correlation = corCAR1(form = ~ id_time | idtw / subjno), data=my_data_complete, na.action=na.omit, control=list(opt="optim"), subset=group6=="3")
mat_rlx_2 <- matrix(as.vector(fixed.effects(model_rlx_2))[c(2:7)], 6, 1)
model_enr_2 <- lme(phy_energy ~ s_chr.l + s_rlx.l + s_enr.l + s_irr.l + s_dwn.l + s_lnl.l + id_time, random=list(idtw = ~1, subjno = pdDiag(~ 1 + id_time + s_chr.l + s_rlx.l  + s_enr.l + s_irr.l + s_dwn.l + s_lnl.l)), correlation = corCAR1(form = ~ id_time | idtw / subjno), data=my_data_complete, na.action=na.omit, control=list(opt="optim"), subset=group6=="3")
mat_enr_2 <- matrix(as.vector(fixed.effects(model_enr_2))[c(2:7)], 6, 1)
model_irr_2 <- lme(mood_irritat ~ s_chr.l + s_rlx.l + s_enr.l + s_irr.l + s_dwn.l + s_lnl.l + id_time, random=list(idtw = ~1, subjno = pdDiag(~ 1 + id_time + s_chr.l + s_rlx.l  + s_enr.l + s_irr.l + s_dwn.l + s_lnl.l)), correlation = corCAR1(form = ~ id_time | idtw / subjno), data=my_data_complete, na.action=na.omit, control=list(opt="optim"), subset=group6=="3")
mat_irr_2 <- matrix(as.vector(fixed.effects(model_irr_2))[c(2:7)], 6, 1)
model_dwn_2 <- lme(mood_down ~ s_chr.l + s_rlx.l + s_enr.l + s_irr.l + s_dwn.l + s_lnl.l + id_time, random=list(idtw = ~1, subjno = pdDiag(~ 1 + id_time + s_chr.l + s_rlx.l  + s_enr.l + s_irr.l + s_dwn.l + s_lnl.l)), correlation = corCAR1(form = ~ id_time | idtw / subjno), data=my_data_complete, na.action=na.omit, control=list(opt="optim"), subset=group6=="3")
mat_dwn_2 <- matrix(as.vector(fixed.effects(model_dwn_2))[c(2:7)], 6, 1)
model_lnl_2 <- lme(mood_lonely ~ s_chr.l + s_rlx.l + s_enr.l + s_irr.l + s_dwn.l + s_lnl.l + id_time, random=list(idtw = ~1, subjno = pdDiag(~ 1 + id_time + s_chr.l + s_rlx.l  + s_enr.l + s_irr.l + s_dwn.l + s_lnl.l)), correlation = corCAR1(form = ~ id_time | idtw / subjno), data=my_data_complete, na.action=na.omit, control=list(opt="optim"), subset=group6=="3")
mat_lnl_2 <- matrix(as.vector(fixed.effects(model_lnl_2))[c(2:7)], 6, 1)
network_group_2 <- (cbind(mat_che_2, mat_rlx_2,  mat_enr_2, mat_irr_2, mat_dwn_2, mat_lnl_2))

##### And now creating the networks with only significant paths ## 

mat_sig_che_2 <- as.data.frame(coef(summary(model_che_2))[2:7, c("Value", "p-value")])
mat_sig_che_2$Value[mat_sig_che_2$`p-value` >= 0.05 ] <- 0 
mat_sig_rlx_2 <- as.data.frame(coef(summary(model_rlx_2))[2:7, c("Value", "p-value")])
mat_sig_rlx_2$Value[mat_sig_rlx_2$`p-value` >= 0.05 ] <- 0 
mat_sig_enr_2 <- as.data.frame(coef(summary(model_enr_2))[2:7, c("Value", "p-value")])
mat_sig_enr_2$Value[mat_sig_enr_2$`p-value` >= 0.05 ] <- 0 
mat_sig_irr_2 <- as.data.frame(coef(summary(model_irr_2))[2:7, c("Value", "p-value")])
mat_sig_irr_2$Value[mat_sig_irr_2$`p-value` >= 0.05 ] <- 0 
mat_sig_dwn_2 <- as.data.frame(coef(summary(model_dwn_2))[2:7, c("Value", "p-value")])
mat_sig_dwn_2$Value[mat_sig_dwn_2$`p-value` >= 0.05 ] <- 0 
mat_sig_lnl_2 <- as.data.frame(coef(summary(model_lnl_2))[2:7, c("Value", "p-value")])
mat_sig_lnl_2$Value[mat_sig_lnl_2$`p-value` >= 0.05 ] <- 0 

network_sig_group_2 <- (cbind(mat_sig_che_2[,1], mat_sig_rlx_2[,1],  mat_sig_enr_2[,1], mat_sig_irr_2[,1], mat_sig_dwn_2[,1], mat_sig_lnl_2[,1]))

# Networks  # 


# 1. Open  file
tiff("networks_grouping6.tif", width= 1200, height= 600)
# 2. Create the plot
layout(t(1:2))
qgraph(network_sig_group_1, labels = c("che", "rlx", "enr", "irr", "dwn", "lnl"), negDashed = TRUE, edge.labels = TRUE, layout = "spring", vsize = 9, esize = 15, maximum = 0.25,   title = "The Stable group v6")
qgraph(network_sig_group_2, labels = c("che", "rlx", "enr", "irr",  "dwn", "lnl"), negDashed = TRUE,  edge.labels = TRUE, layout = "spring", vsize = 9, esize = 15, maximum = 0.25,   title = "The Increase group v6")

# 3. Close the file
dev.off()

####Group 7####

# Models for the Stable group # 

model_che_1 <- lme(mood_cheerful ~ s_chr.l + s_rlx.l + s_enr.l + s_irr.l + s_dwn.l + s_lnl.l + id_time, random=list(idtw = ~1, subjno = pdDiag(~ 1 + id_time + s_chr.l + s_rlx.l  + s_enr.l + s_irr.l + s_dwn.l + s_lnl.l)), correlation = corCAR1(form = ~ id_time | idtw / subjno), data=my_data_complete, na.action=na.omit, control=list(opt="optim"), subset=group7=="2")
mat_che_1 <- matrix(as.vector(fixed.effects(model_che_1))[c(2:7)], 6, 1)
model_rlx_1 <- lme(mood_relaxed ~ s_chr.l + s_rlx.l + s_enr.l + s_irr.l + s_dwn.l + s_lnl.l + id_time, random=list(idtw = ~1, subjno = pdDiag(~ 1 + id_time + s_chr.l + s_rlx.l  + s_enr.l + s_irr.l + s_dwn.l + s_lnl.l)), correlation = corCAR1(form = ~ id_time | idtw / subjno), data=my_data_complete, na.action=na.omit, control=list(opt="optim"), subset=group7=="2")
mat_rlx_1 <- matrix(as.vector(fixed.effects(model_rlx_1))[c(2:7)], 6, 1)
model_enr_1 <- lme(phy_energy ~ s_chr.l + s_rlx.l + s_enr.l + s_irr.l + s_dwn.l + s_lnl.l + id_time, random=list(idtw = ~1, subjno = pdDiag(~ 1 + id_time + s_chr.l + s_rlx.l  + s_enr.l + s_irr.l + s_dwn.l + s_lnl.l)), correlation = corCAR1(form = ~ id_time | idtw / subjno), data=my_data_complete, na.action=na.omit, control=list(opt="optim"), subset=group7=="2")
mat_enr_1 <- matrix(as.vector(fixed.effects(model_enr_1))[c(2:7)], 6, 1)
model_irr_1 <- lme(mood_irritat ~ s_chr.l + s_rlx.l + s_enr.l + s_irr.l + s_dwn.l + s_lnl.l + id_time, random=list(idtw = ~1, subjno = pdDiag(~ 1 + id_time + s_chr.l + s_rlx.l  + s_enr.l + s_irr.l + s_dwn.l + s_lnl.l)), correlation = corCAR1(form = ~ id_time | idtw / subjno), data=my_data_complete, na.action=na.omit, control=list(opt="optim"), subset=group7=="2")
mat_irr_1 <- matrix(as.vector(fixed.effects(model_irr_1))[c(2:7)], 6, 1)
model_dwn_1 <- lme(mood_down ~ s_chr.l + s_rlx.l + s_enr.l + s_irr.l + s_dwn.l + s_lnl.l + id_time, random=list(idtw = ~1, subjno = pdDiag(~ 1 + id_time + s_chr.l + s_rlx.l  + s_enr.l + s_irr.l + s_dwn.l + s_lnl.l)), correlation = corCAR1(form = ~ id_time | idtw / subjno), data=my_data_complete, na.action=na.omit, control=list(opt="optim"), subset=group7=="2")
mat_dwn_1 <- matrix(as.vector(fixed.effects(model_dwn_1))[c(2:7)], 6, 1)
model_lnl_1 <- lme(mood_lonely ~ s_chr.l + s_rlx.l + s_enr.l + s_irr.l + s_dwn.l + s_lnl.l + id_time, random=list(idtw = ~1, subjno = pdDiag(~ 1 + id_time + s_chr.l + s_rlx.l  + s_enr.l + s_irr.l + s_dwn.l + s_lnl.l)), correlation = corCAR1(form = ~ id_time | idtw / subjno), data=my_data_complete, na.action=na.omit, control=list(opt="optim"), subset=group7=="2")
mat_lnl_1 <- matrix(as.vector(fixed.effects(model_lnl_1))[c(2:7)], 6, 1)


##### And now creating the networks with only significant paths ## 

mat_sig_che_1 <- as.data.frame(coef(summary(model_che_1))[2:7, c("Value", "p-value")])
mat_sig_che_1$Value[mat_sig_che_1$`p-value` >= 0.05 ] <- 0 
mat_sig_rlx_1 <- as.data.frame(coef(summary(model_rlx_1))[2:7, c("Value", "p-value")])
mat_sig_rlx_1$Value[mat_sig_rlx_1$`p-value` >= 0.05 ] <- 0 
mat_sig_enr_1 <- as.data.frame(coef(summary(model_enr_1))[2:7, c("Value", "p-value")])
mat_sig_enr_1$Value[mat_sig_enr_1$`p-value` >= 0.05 ] <- 0 
mat_sig_irr_1 <- as.data.frame(coef(summary(model_irr_1))[2:7, c("Value", "p-value")])
mat_sig_irr_1$Value[mat_sig_irr_1$`p-value` >= 0.05 ] <- 0 
mat_sig_dwn_1 <- as.data.frame(coef(summary(model_dwn_1))[2:7, c("Value", "p-value")])
mat_sig_dwn_1$Value[mat_sig_dwn_1$`p-value` >= 0.05 ] <- 0 
mat_sig_lnl_1 <- as.data.frame(coef(summary(model_lnl_1))[2:7, c("Value", "p-value")])
mat_sig_lnl_1$Value[mat_sig_lnl_1$`p-value` >= 0.05 ] <- 0 

network_sig_group_1 <- cbind(mat_sig_che_1[,1], mat_sig_rlx_1[,1], mat_sig_enr_1[,1], mat_sig_irr_1[,1], mat_sig_dwn_1[,1], mat_sig_lnl_1[,1])

# Models for the Increase group # 

model_che_2 <- lme(mood_cheerful ~ s_chr.l + s_rlx.l + s_enr.l + s_irr.l + s_dwn.l + s_lnl.l + id_time, random=list(idtw = ~1, subjno = pdDiag(~ 1 + id_time + s_chr.l + s_rlx.l  + s_enr.l + s_irr.l + s_dwn.l + s_lnl.l)), correlation = corCAR1(form = ~ id_time | idtw / subjno), data=my_data_complete, na.action=na.omit, control=list(opt="optim"), subset=group7=="3")
mat_che_2 <- matrix(as.vector(fixed.effects(model_che_2))[c(2:7)], 6, 1)
model_rlx_2 <- lme(mood_relaxed ~ s_chr.l + s_rlx.l + s_enr.l + s_irr.l + s_dwn.l + s_lnl.l + id_time, random=list(idtw = ~1, subjno = pdDiag(~ 1 + id_time + s_chr.l + s_rlx.l  + s_enr.l + s_irr.l + s_dwn.l + s_lnl.l)), correlation = corCAR1(form = ~ id_time | idtw / subjno), data=my_data_complete, na.action=na.omit, control=list(opt="optim"), subset=group7=="3")
mat_rlx_2 <- matrix(as.vector(fixed.effects(model_rlx_2))[c(2:7)], 6, 1)
model_enr_2 <- lme(phy_energy ~ s_chr.l + s_rlx.l + s_enr.l + s_irr.l + s_dwn.l + s_lnl.l + id_time, random=list(idtw = ~1, subjno = pdDiag(~ 1 + id_time + s_chr.l + s_rlx.l  + s_enr.l + s_irr.l + s_dwn.l + s_lnl.l)), correlation = corCAR1(form = ~ id_time | idtw / subjno), data=my_data_complete, na.action=na.omit, control=list(opt="optim"), subset=group7=="3")
mat_enr_2 <- matrix(as.vector(fixed.effects(model_enr_2))[c(2:7)], 6, 1)
model_irr_2 <- lme(mood_irritat ~ s_chr.l + s_rlx.l + s_enr.l + s_irr.l + s_dwn.l + s_lnl.l + id_time, random=list(idtw = ~1, subjno = pdDiag(~ 1 + id_time + s_chr.l + s_rlx.l  + s_enr.l + s_irr.l + s_dwn.l + s_lnl.l)), correlation = corCAR1(form = ~ id_time | idtw / subjno), data=my_data_complete, na.action=na.omit, control=list(opt="optim"), subset=group7=="3")
mat_irr_2 <- matrix(as.vector(fixed.effects(model_irr_2))[c(2:7)], 6, 1)
model_dwn_2 <- lme(mood_down ~ s_chr.l + s_rlx.l + s_enr.l + s_irr.l + s_dwn.l + s_lnl.l + id_time, random=list(idtw = ~1, subjno = pdDiag(~ 1 + id_time + s_chr.l + s_rlx.l  + s_enr.l + s_irr.l + s_dwn.l + s_lnl.l)), correlation = corCAR1(form = ~ id_time | idtw / subjno), data=my_data_complete, na.action=na.omit, control=list(opt="optim"), subset=group7=="3")
mat_dwn_2 <- matrix(as.vector(fixed.effects(model_dwn_2))[c(2:7)], 6, 1)
model_lnl_2 <- lme(mood_lonely ~ s_chr.l + s_rlx.l + s_enr.l + s_irr.l + s_dwn.l + s_lnl.l + id_time, random=list(idtw = ~1, subjno = pdDiag(~ 1 + id_time + s_chr.l + s_rlx.l  + s_enr.l + s_irr.l + s_dwn.l + s_lnl.l)), correlation = corCAR1(form = ~ id_time | idtw / subjno), data=my_data_complete, na.action=na.omit, control=list(opt="optim"), subset=group7=="3")
mat_lnl_2 <- matrix(as.vector(fixed.effects(model_lnl_2))[c(2:7)], 6, 1)
network_group_2 <- (cbind(mat_che_2, mat_rlx_2,  mat_enr_2, mat_irr_2, mat_dwn_2, mat_lnl_2))

##### And now creating the networks with only significant paths ## 

mat_sig_che_2 <- as.data.frame(coef(summary(model_che_2))[2:7, c("Value", "p-value")])
mat_sig_che_2$Value[mat_sig_che_2$`p-value` >= 0.05 ] <- 0 
mat_sig_rlx_2 <- as.data.frame(coef(summary(model_rlx_2))[2:7, c("Value", "p-value")])
mat_sig_rlx_2$Value[mat_sig_rlx_2$`p-value` >= 0.05 ] <- 0 
mat_sig_enr_2 <- as.data.frame(coef(summary(model_enr_2))[2:7, c("Value", "p-value")])
mat_sig_enr_2$Value[mat_sig_enr_2$`p-value` >= 0.05 ] <- 0 
mat_sig_irr_2 <- as.data.frame(coef(summary(model_irr_2))[2:7, c("Value", "p-value")])
mat_sig_irr_2$Value[mat_sig_irr_2$`p-value` >= 0.05 ] <- 0 
mat_sig_dwn_2 <- as.data.frame(coef(summary(model_dwn_2))[2:7, c("Value", "p-value")])
mat_sig_dwn_2$Value[mat_sig_dwn_2$`p-value` >= 0.05 ] <- 0 
mat_sig_lnl_2 <- as.data.frame(coef(summary(model_lnl_2))[2:7, c("Value", "p-value")])
mat_sig_lnl_2$Value[mat_sig_lnl_2$`p-value` >= 0.05 ] <- 0 

network_sig_group_2 <- (cbind(mat_sig_che_2[,1], mat_sig_rlx_2[,1],  mat_sig_enr_2[,1], mat_sig_irr_2[,1], mat_sig_dwn_2[,1], mat_sig_lnl_2[,1]))

# Networks  # 


# 1. Open  file
tiff("networks_grouping7.tif", width= 1200, height= 600)
# 2. Create the plot
layout(t(1:2))
qgraph(network_sig_group_1, labels = c("che", "rlx", "enr", "irr", "dwn", "lnl"), negDashed = TRUE, edge.labels = TRUE, layout = "spring", vsize = 9, esize = 15, maximum = 0.25,   title = "The Stable group v7")
qgraph(network_sig_group_2, labels = c("che", "rlx", "enr", "irr",  "dwn", "lnl"), negDashed = TRUE,  edge.labels = TRUE, layout = "spring", vsize = 9, esize = 15, maximum = 0.25,   title = "The Increase group v7")

# 3. Close the file
dev.off()

####Group 8####

# Models for the Stable group # 

model_che_1 <- lme(mood_cheerful ~ s_chr.l + s_rlx.l + s_enr.l + s_irr.l + s_dwn.l + s_lnl.l + id_time, random=list(idtw = ~1, subjno = pdDiag(~ 1 + id_time + s_chr.l + s_rlx.l  + s_enr.l + s_irr.l + s_dwn.l + s_lnl.l)), correlation = corCAR1(form = ~ id_time | idtw / subjno), data=my_data_complete, na.action=na.omit, control=list(opt="optim"), subset=group8=="2")
mat_che_1 <- matrix(as.vector(fixed.effects(model_che_1))[c(2:7)], 6, 1)
model_rlx_1 <- lme(mood_relaxed ~ s_chr.l + s_rlx.l + s_enr.l + s_irr.l + s_dwn.l + s_lnl.l + id_time, random=list(idtw = ~1, subjno = pdDiag(~ 1 + id_time + s_chr.l + s_rlx.l  + s_enr.l + s_irr.l + s_dwn.l + s_lnl.l)), correlation = corCAR1(form = ~ id_time | idtw / subjno), data=my_data_complete, na.action=na.omit, control=list(opt="optim"), subset=group8=="2")
mat_rlx_1 <- matrix(as.vector(fixed.effects(model_rlx_1))[c(2:7)], 6, 1)
model_enr_1 <- lme(phy_energy ~ s_chr.l + s_rlx.l + s_enr.l + s_irr.l + s_dwn.l + s_lnl.l + id_time, random=list(idtw = ~1, subjno = pdDiag(~ 1 + id_time + s_chr.l + s_rlx.l  + s_enr.l + s_irr.l + s_dwn.l + s_lnl.l)), correlation = corCAR1(form = ~ id_time | idtw / subjno), data=my_data_complete, na.action=na.omit, control=list(opt="optim"), subset=group8=="2")
mat_enr_1 <- matrix(as.vector(fixed.effects(model_enr_1))[c(2:7)], 6, 1)
model_irr_1 <- lme(mood_irritat ~ s_chr.l + s_rlx.l + s_enr.l + s_irr.l + s_dwn.l + s_lnl.l + id_time, random=list(idtw = ~1, subjno = pdDiag(~ 1 + id_time + s_chr.l + s_rlx.l  + s_enr.l + s_irr.l + s_dwn.l + s_lnl.l)), correlation = corCAR1(form = ~ id_time | idtw / subjno), data=my_data_complete, na.action=na.omit, control=list(opt="optim"), subset=group8=="2")
mat_irr_1 <- matrix(as.vector(fixed.effects(model_irr_1))[c(2:7)], 6, 1)
model_dwn_1 <- lme(mood_down ~ s_chr.l + s_rlx.l + s_enr.l + s_irr.l + s_dwn.l + s_lnl.l + id_time, random=list(idtw = ~1, subjno = pdDiag(~ 1 + id_time + s_chr.l + s_rlx.l  + s_enr.l + s_irr.l + s_dwn.l + s_lnl.l)), correlation = corCAR1(form = ~ id_time | idtw / subjno), data=my_data_complete, na.action=na.omit, control=list(opt="optim"), subset=group8=="2")
mat_dwn_1 <- matrix(as.vector(fixed.effects(model_dwn_1))[c(2:7)], 6, 1)
model_lnl_1 <- lme(mood_lonely ~ s_chr.l + s_rlx.l + s_enr.l + s_irr.l + s_dwn.l + s_lnl.l + id_time, random=list(idtw = ~1, subjno = pdDiag(~ 1 + id_time + s_chr.l + s_rlx.l  + s_enr.l + s_irr.l + s_dwn.l + s_lnl.l)), correlation = corCAR1(form = ~ id_time | idtw / subjno), data=my_data_complete, na.action=na.omit, control=list(opt="optim"), subset=group8=="2")
mat_lnl_1 <- matrix(as.vector(fixed.effects(model_lnl_1))[c(2:7)], 6, 1)


##### And now creating the networks with only significant paths ## 

mat_sig_che_1 <- as.data.frame(coef(summary(model_che_1))[2:7, c("Value", "p-value")])
mat_sig_che_1$Value[mat_sig_che_1$`p-value` >= 0.05 ] <- 0 
mat_sig_rlx_1 <- as.data.frame(coef(summary(model_rlx_1))[2:7, c("Value", "p-value")])
mat_sig_rlx_1$Value[mat_sig_rlx_1$`p-value` >= 0.05 ] <- 0 
mat_sig_enr_1 <- as.data.frame(coef(summary(model_enr_1))[2:7, c("Value", "p-value")])
mat_sig_enr_1$Value[mat_sig_enr_1$`p-value` >= 0.05 ] <- 0 
mat_sig_irr_1 <- as.data.frame(coef(summary(model_irr_1))[2:7, c("Value", "p-value")])
mat_sig_irr_1$Value[mat_sig_irr_1$`p-value` >= 0.05 ] <- 0 
mat_sig_dwn_1 <- as.data.frame(coef(summary(model_dwn_1))[2:7, c("Value", "p-value")])
mat_sig_dwn_1$Value[mat_sig_dwn_1$`p-value` >= 0.05 ] <- 0 
mat_sig_lnl_1 <- as.data.frame(coef(summary(model_lnl_1))[2:7, c("Value", "p-value")])
mat_sig_lnl_1$Value[mat_sig_lnl_1$`p-value` >= 0.05 ] <- 0 

network_sig_group_1 <- cbind(mat_sig_che_1[,1], mat_sig_rlx_1[,1], mat_sig_enr_1[,1], mat_sig_irr_1[,1], mat_sig_dwn_1[,1], mat_sig_lnl_1[,1])

# Models for the Increase group # 

model_che_2 <- lme(mood_cheerful ~ s_chr.l + s_rlx.l + s_enr.l + s_irr.l + s_dwn.l + s_lnl.l + id_time, random=list(idtw = ~1, subjno = pdDiag(~ 1 + id_time + s_chr.l + s_rlx.l  + s_enr.l + s_irr.l + s_dwn.l + s_lnl.l)), correlation = corCAR1(form = ~ id_time | idtw / subjno), data=my_data_complete, na.action=na.omit, control=list(opt="optim"), subset=group8=="3")
mat_che_2 <- matrix(as.vector(fixed.effects(model_che_2))[c(2:7)], 6, 1)
model_rlx_2 <- lme(mood_relaxed ~ s_chr.l + s_rlx.l + s_enr.l + s_irr.l + s_dwn.l + s_lnl.l + id_time, random=list(idtw = ~1, subjno = pdDiag(~ 1 + id_time + s_chr.l + s_rlx.l  + s_enr.l + s_irr.l + s_dwn.l + s_lnl.l)), correlation = corCAR1(form = ~ id_time | idtw / subjno), data=my_data_complete, na.action=na.omit, control=list(opt="optim"), subset=group8=="3")
mat_rlx_2 <- matrix(as.vector(fixed.effects(model_rlx_2))[c(2:7)], 6, 1)
model_enr_2 <- lme(phy_energy ~ s_chr.l + s_rlx.l + s_enr.l + s_irr.l + s_dwn.l + s_lnl.l + id_time, random=list(idtw = ~1, subjno = pdDiag(~ 1 + id_time + s_chr.l + s_rlx.l  + s_enr.l + s_irr.l + s_dwn.l + s_lnl.l)), correlation = corCAR1(form = ~ id_time | idtw / subjno), data=my_data_complete, na.action=na.omit, control=list(opt="optim"), subset=group8=="3")
mat_enr_2 <- matrix(as.vector(fixed.effects(model_enr_2))[c(2:7)], 6, 1)
model_irr_2 <- lme(mood_irritat ~ s_chr.l + s_rlx.l + s_enr.l + s_irr.l + s_dwn.l + s_lnl.l + id_time, random=list(idtw = ~1, subjno = pdDiag(~ 1 + id_time + s_chr.l + s_rlx.l  + s_enr.l + s_irr.l + s_dwn.l + s_lnl.l)), correlation = corCAR1(form = ~ id_time | idtw / subjno), data=my_data_complete, na.action=na.omit, control=list(opt="optim"), subset=group8=="3")
mat_irr_2 <- matrix(as.vector(fixed.effects(model_irr_2))[c(2:7)], 6, 1)
model_dwn_2 <- lme(mood_down ~ s_chr.l + s_rlx.l + s_enr.l + s_irr.l + s_dwn.l + s_lnl.l + id_time, random=list(idtw = ~1, subjno = pdDiag(~ 1 + id_time + s_chr.l + s_rlx.l  + s_enr.l + s_irr.l + s_dwn.l + s_lnl.l)), correlation = corCAR1(form = ~ id_time | idtw / subjno), data=my_data_complete, na.action=na.omit, control=list(opt="optim"), subset=group8=="3")
mat_dwn_2 <- matrix(as.vector(fixed.effects(model_dwn_2))[c(2:7)], 6, 1)
model_lnl_2 <- lme(mood_lonely ~ s_chr.l + s_rlx.l + s_enr.l + s_irr.l + s_dwn.l + s_lnl.l + id_time, random=list(idtw = ~1, subjno = pdDiag(~ 1 + id_time + s_chr.l + s_rlx.l  + s_enr.l + s_irr.l + s_dwn.l + s_lnl.l)), correlation = corCAR1(form = ~ id_time | idtw / subjno), data=my_data_complete, na.action=na.omit, control=list(opt="optim"), subset=group8=="3")
mat_lnl_2 <- matrix(as.vector(fixed.effects(model_lnl_2))[c(2:7)], 6, 1)
network_group_2 <- (cbind(mat_che_2, mat_rlx_2,  mat_enr_2, mat_irr_2, mat_dwn_2, mat_lnl_2))

##### And now creating the networks with only significant paths ## 

mat_sig_che_2 <- as.data.frame(coef(summary(model_che_2))[2:7, c("Value", "p-value")])
mat_sig_che_2$Value[mat_sig_che_2$`p-value` >= 0.05 ] <- 0 
mat_sig_rlx_2 <- as.data.frame(coef(summary(model_rlx_2))[2:7, c("Value", "p-value")])
mat_sig_rlx_2$Value[mat_sig_rlx_2$`p-value` >= 0.05 ] <- 0 
mat_sig_enr_2 <- as.data.frame(coef(summary(model_enr_2))[2:7, c("Value", "p-value")])
mat_sig_enr_2$Value[mat_sig_enr_2$`p-value` >= 0.05 ] <- 0 
mat_sig_irr_2 <- as.data.frame(coef(summary(model_irr_2))[2:7, c("Value", "p-value")])
mat_sig_irr_2$Value[mat_sig_irr_2$`p-value` >= 0.05 ] <- 0 
mat_sig_dwn_2 <- as.data.frame(coef(summary(model_dwn_2))[2:7, c("Value", "p-value")])
mat_sig_dwn_2$Value[mat_sig_dwn_2$`p-value` >= 0.05 ] <- 0 
mat_sig_lnl_2 <- as.data.frame(coef(summary(model_lnl_2))[2:7, c("Value", "p-value")])
mat_sig_lnl_2$Value[mat_sig_lnl_2$`p-value` >= 0.05 ] <- 0 

network_sig_group_2 <- (cbind(mat_sig_che_2[,1], mat_sig_rlx_2[,1],  mat_sig_enr_2[,1], mat_sig_irr_2[,1], mat_sig_dwn_2[,1], mat_sig_lnl_2[,1]))

# Networks  # 


# 1. Open  file
tiff("networks_grouping8.tif", width= 1200, height= 600)
# 2. Create the plot
layout(t(1:2))
qgraph(network_sig_group_1, labels = c("che", "rlx", "enr", "irr", "dwn", "lnl"), negDashed = TRUE, edge.labels = TRUE, layout = "spring", vsize = 9, esize = 15, maximum = 0.25,   title = "The Stable group v8")
qgraph(network_sig_group_2, labels = c("che", "rlx", "enr", "irr",  "dwn", "lnl"), negDashed = TRUE,  edge.labels = TRUE, layout = "spring", vsize = 9, esize = 15, maximum = 0.25,   title = "The Increase group v8")

# 3. Close the file
dev.off()

####Group 9####

# Models for the Stable group # 

model_che_1 <- lme(mood_cheerful ~ s_chr.l + s_rlx.l + s_enr.l + s_irr.l + s_dwn.l + s_lnl.l + id_time, random=list(idtw = ~1, subjno = pdDiag(~ 1 + id_time + s_chr.l + s_rlx.l  + s_enr.l + s_irr.l + s_dwn.l + s_lnl.l)), correlation = corCAR1(form = ~ id_time | idtw / subjno), data=my_data_complete, na.action=na.omit, control=list(opt="optim"), subset=group9=="1")
mat_che_1 <- matrix(as.vector(fixed.effects(model_che_1))[c(2:7)], 6, 1)
model_rlx_1 <- lme(mood_relaxed ~ s_chr.l + s_rlx.l + s_enr.l + s_irr.l + s_dwn.l + s_lnl.l + id_time, random=list(idtw = ~1, subjno = pdDiag(~ 1 + id_time + s_chr.l + s_rlx.l  + s_enr.l + s_irr.l + s_dwn.l + s_lnl.l)), correlation = corCAR1(form = ~ id_time | idtw / subjno), data=my_data_complete, na.action=na.omit, control=list(opt="optim"), subset=group9=="1")
mat_rlx_1 <- matrix(as.vector(fixed.effects(model_rlx_1))[c(2:7)], 6, 1)
model_enr_1 <- lme(phy_energy ~ s_chr.l + s_rlx.l + s_enr.l + s_irr.l + s_dwn.l + s_lnl.l + id_time, random=list(idtw = ~1, subjno = pdDiag(~ 1 + id_time + s_chr.l + s_rlx.l  + s_enr.l + s_irr.l + s_dwn.l + s_lnl.l)), correlation = corCAR1(form = ~ id_time | idtw / subjno), data=my_data_complete, na.action=na.omit, control=list(opt="optim"), subset=group9=="1")
mat_enr_1 <- matrix(as.vector(fixed.effects(model_enr_1))[c(2:7)], 6, 1)
model_irr_1 <- lme(mood_irritat ~ s_chr.l + s_rlx.l + s_enr.l + s_irr.l + s_dwn.l + s_lnl.l + id_time, random=list(idtw = ~1, subjno = pdDiag(~ 1 + id_time + s_chr.l + s_rlx.l  + s_enr.l + s_irr.l + s_dwn.l + s_lnl.l)), correlation = corCAR1(form = ~ id_time | idtw / subjno), data=my_data_complete, na.action=na.omit, control=list(opt="optim"), subset=group9=="1")
mat_irr_1 <- matrix(as.vector(fixed.effects(model_irr_1))[c(2:7)], 6, 1)
model_dwn_1 <- lme(mood_down ~ s_chr.l + s_rlx.l + s_enr.l + s_irr.l + s_dwn.l + s_lnl.l + id_time, random=list(idtw = ~1, subjno = pdDiag(~ 1 + id_time + s_chr.l + s_rlx.l  + s_enr.l + s_irr.l + s_dwn.l + s_lnl.l)), correlation = corCAR1(form = ~ id_time | idtw / subjno), data=my_data_complete, na.action=na.omit, control=list(opt="optim"), subset=group9=="1")
mat_dwn_1 <- matrix(as.vector(fixed.effects(model_dwn_1))[c(2:7)], 6, 1)
model_lnl_1 <- lme(mood_lonely ~ s_chr.l + s_rlx.l + s_enr.l + s_irr.l + s_dwn.l + s_lnl.l + id_time, random=list(idtw = ~1, subjno = pdDiag(~ 1 + id_time + s_chr.l + s_rlx.l  + s_enr.l + s_irr.l + s_dwn.l + s_lnl.l)), correlation = corCAR1(form = ~ id_time | idtw / subjno), data=my_data_complete, na.action=na.omit, control=list(opt="optim"), subset=group9=="1")
mat_lnl_1 <- matrix(as.vector(fixed.effects(model_lnl_1))[c(2:7)], 6, 1)


##### And now creating the networks with only significant paths ## 

mat_sig_che_1 <- as.data.frame(coef(summary(model_che_1))[2:7, c("Value", "p-value")])
mat_sig_che_1$Value[mat_sig_che_1$`p-value` >= 0.05 ] <- 0 
mat_sig_rlx_1 <- as.data.frame(coef(summary(model_rlx_1))[2:7, c("Value", "p-value")])
mat_sig_rlx_1$Value[mat_sig_rlx_1$`p-value` >= 0.05 ] <- 0 
mat_sig_enr_1 <- as.data.frame(coef(summary(model_enr_1))[2:7, c("Value", "p-value")])
mat_sig_enr_1$Value[mat_sig_enr_1$`p-value` >= 0.05 ] <- 0 
mat_sig_irr_1 <- as.data.frame(coef(summary(model_irr_1))[2:7, c("Value", "p-value")])
mat_sig_irr_1$Value[mat_sig_irr_1$`p-value` >= 0.05 ] <- 0 
mat_sig_dwn_1 <- as.data.frame(coef(summary(model_dwn_1))[2:7, c("Value", "p-value")])
mat_sig_dwn_1$Value[mat_sig_dwn_1$`p-value` >= 0.05 ] <- 0 
mat_sig_lnl_1 <- as.data.frame(coef(summary(model_lnl_1))[2:7, c("Value", "p-value")])
mat_sig_lnl_1$Value[mat_sig_lnl_1$`p-value` >= 0.05 ] <- 0 

network_sig_group_1 <- cbind(mat_sig_che_1[,1], mat_sig_rlx_1[,1], mat_sig_enr_1[,1], mat_sig_irr_1[,1], mat_sig_dwn_1[,1], mat_sig_lnl_1[,1])

# Models for the Increase group # 

model_che_2 <- lme(mood_cheerful ~ s_chr.l + s_rlx.l + s_enr.l + s_irr.l + s_dwn.l + s_lnl.l + id_time, random=list(idtw = ~1, subjno = pdDiag(~ 1 + id_time + s_chr.l + s_rlx.l  + s_enr.l + s_irr.l + s_dwn.l + s_lnl.l)), correlation = corCAR1(form = ~ id_time | idtw / subjno), data=my_data_complete, na.action=na.omit, control=list(opt="optim"), subset=group9=="2")
mat_che_2 <- matrix(as.vector(fixed.effects(model_che_2))[c(2:7)], 6, 1)
model_rlx_2 <- lme(mood_relaxed ~ s_chr.l + s_rlx.l + s_enr.l + s_irr.l + s_dwn.l + s_lnl.l + id_time, random=list(idtw = ~1, subjno = pdDiag(~ 1 + id_time + s_chr.l + s_rlx.l  + s_enr.l + s_irr.l + s_dwn.l + s_lnl.l)), correlation = corCAR1(form = ~ id_time | idtw / subjno), data=my_data_complete, na.action=na.omit, control=list(opt="optim"), subset=group9=="2")
mat_rlx_2 <- matrix(as.vector(fixed.effects(model_rlx_2))[c(2:7)], 6, 1)
model_enr_2 <- lme(phy_energy ~ s_chr.l + s_rlx.l + s_enr.l + s_irr.l + s_dwn.l + s_lnl.l + id_time, random=list(idtw = ~1, subjno = pdDiag(~ 1 + id_time + s_chr.l + s_rlx.l  + s_enr.l + s_irr.l + s_dwn.l + s_lnl.l)), correlation = corCAR1(form = ~ id_time | idtw / subjno), data=my_data_complete, na.action=na.omit, control=list(opt="optim"), subset=group9=="2")
mat_enr_2 <- matrix(as.vector(fixed.effects(model_enr_2))[c(2:7)], 6, 1)
model_irr_2 <- lme(mood_irritat ~ s_chr.l + s_rlx.l + s_enr.l + s_irr.l + s_dwn.l + s_lnl.l + id_time, random=list(idtw = ~1, subjno = pdDiag(~ 1 + id_time + s_chr.l + s_rlx.l  + s_enr.l + s_irr.l + s_dwn.l + s_lnl.l)), correlation = corCAR1(form = ~ id_time | idtw / subjno), data=my_data_complete, na.action=na.omit, control=list(opt="optim"), subset=group9=="2")
mat_irr_2 <- matrix(as.vector(fixed.effects(model_irr_2))[c(2:7)], 6, 1)
model_dwn_2 <- lme(mood_down ~ s_chr.l + s_rlx.l + s_enr.l + s_irr.l + s_dwn.l + s_lnl.l + id_time, random=list(idtw = ~1, subjno = pdDiag(~ 1 + id_time + s_chr.l + s_rlx.l  + s_enr.l + s_irr.l + s_dwn.l + s_lnl.l)), correlation = corCAR1(form = ~ id_time | idtw / subjno), data=my_data_complete, na.action=na.omit, control=list(opt="optim"), subset=group9=="2")
mat_dwn_2 <- matrix(as.vector(fixed.effects(model_dwn_2))[c(2:7)], 6, 1)
model_lnl_2 <- lme(mood_lonely ~ s_chr.l + s_rlx.l + s_enr.l + s_irr.l + s_dwn.l + s_lnl.l + id_time, random=list(idtw = ~1, subjno = pdDiag(~ 1 + id_time + s_chr.l + s_rlx.l  + s_enr.l + s_irr.l + s_dwn.l + s_lnl.l)), correlation = corCAR1(form = ~ id_time | idtw / subjno), data=my_data_complete, na.action=na.omit, control=list(opt="optim"), subset=group9=="2")
mat_lnl_2 <- matrix(as.vector(fixed.effects(model_lnl_2))[c(2:7)], 6, 1)
network_group_2 <- (cbind(mat_che_2, mat_rlx_2,  mat_enr_2, mat_irr_2, mat_dwn_2, mat_lnl_2))

##### And now creating the networks with only significant paths ## 

mat_sig_che_2 <- as.data.frame(coef(summary(model_che_2))[2:7, c("Value", "p-value")])
mat_sig_che_2$Value[mat_sig_che_2$`p-value` >= 0.05 ] <- 0 
mat_sig_rlx_2 <- as.data.frame(coef(summary(model_rlx_2))[2:7, c("Value", "p-value")])
mat_sig_rlx_2$Value[mat_sig_rlx_2$`p-value` >= 0.05 ] <- 0 
mat_sig_enr_2 <- as.data.frame(coef(summary(model_enr_2))[2:7, c("Value", "p-value")])
mat_sig_enr_2$Value[mat_sig_enr_2$`p-value` >= 0.05 ] <- 0 
mat_sig_irr_2 <- as.data.frame(coef(summary(model_irr_2))[2:7, c("Value", "p-value")])
mat_sig_irr_2$Value[mat_sig_irr_2$`p-value` >= 0.05 ] <- 0 
mat_sig_dwn_2 <- as.data.frame(coef(summary(model_dwn_2))[2:7, c("Value", "p-value")])
mat_sig_dwn_2$Value[mat_sig_dwn_2$`p-value` >= 0.05 ] <- 0 
mat_sig_lnl_2 <- as.data.frame(coef(summary(model_lnl_2))[2:7, c("Value", "p-value")])
mat_sig_lnl_2$Value[mat_sig_lnl_2$`p-value` >= 0.05 ] <- 0 

network_sig_group_2 <- (cbind(mat_sig_che_2[,1], mat_sig_rlx_2[,1],  mat_sig_enr_2[,1], mat_sig_irr_2[,1], mat_sig_dwn_2[,1], mat_sig_lnl_2[,1]))

# Networks  # 

# 1. Open  file
tiff("networks_grouping9.tif", width= 1200, height= 600)
# 2. Create the plot
layout(t(1:2))
qgraph(network_sig_group_1, labels = c("che", "rlx", "enr", "irr", "dwn", "lnl"), negDashed = TRUE, edge.labels = TRUE, layout = "spring", vsize = 9, esize = 15, maximum = 0.25,   title = "The Stable group v9")
qgraph(network_sig_group_2, labels = c("che", "rlx", "enr", "irr",  "dwn", "lnl"), negDashed = TRUE,  edge.labels = TRUE, layout = "spring", vsize = 9, esize = 15, maximum = 0.25,  title = "The Increase group v9")

# 3. Close the file
dev.off()

####Group 10####

# Models for the Stable group # 

model_che_1 <- lme(mood_cheerful ~ s_chr.l + s_rlx.l + s_enr.l + s_irr.l + s_dwn.l + s_lnl.l + id_time, random=list(idtw = ~1, subjno = pdDiag(~ 1 + id_time + s_chr.l + s_rlx.l  + s_enr.l + s_irr.l + s_dwn.l + s_lnl.l)), correlation = corCAR1(form = ~ id_time | idtw / subjno), data=my_data_complete, na.action=na.omit, control=list(opt="optim"), subset=group10=="1")
mat_che_1 <- matrix(as.vector(fixed.effects(model_che_1))[c(2:7)], 6, 1)
model_rlx_1 <- lme(mood_relaxed ~ s_chr.l + s_rlx.l + s_enr.l + s_irr.l + s_dwn.l + s_lnl.l + id_time, random=list(idtw = ~1, subjno = pdDiag(~ 1 + id_time + s_chr.l + s_rlx.l  + s_enr.l + s_irr.l + s_dwn.l + s_lnl.l)), correlation = corCAR1(form = ~ id_time | idtw / subjno), data=my_data_complete, na.action=na.omit, control=list(opt="optim"), subset=group10=="1")
mat_rlx_1 <- matrix(as.vector(fixed.effects(model_rlx_1))[c(2:7)], 6, 1)
model_enr_1 <- lme(phy_energy ~ s_chr.l + s_rlx.l + s_enr.l + s_irr.l + s_dwn.l + s_lnl.l + id_time, random=list(idtw = ~1, subjno = pdDiag(~ 1 + id_time + s_chr.l + s_rlx.l  + s_enr.l + s_irr.l + s_dwn.l + s_lnl.l)), correlation = corCAR1(form = ~ id_time | idtw / subjno), data=my_data_complete, na.action=na.omit, control=list(opt="optim"), subset=group10=="1")
mat_enr_1 <- matrix(as.vector(fixed.effects(model_enr_1))[c(2:7)], 6, 1)
model_irr_1 <- lme(mood_irritat ~ s_chr.l + s_rlx.l + s_enr.l + s_irr.l + s_dwn.l + s_lnl.l + id_time, random=list(idtw = ~1, subjno = pdDiag(~ 1 + id_time + s_chr.l + s_rlx.l  + s_enr.l + s_irr.l + s_dwn.l + s_lnl.l)), correlation = corCAR1(form = ~ id_time | idtw / subjno), data=my_data_complete, na.action=na.omit, control=list(opt="optim"), subset=group10=="1")
mat_irr_1 <- matrix(as.vector(fixed.effects(model_irr_1))[c(2:7)], 6, 1)
model_dwn_1 <- lme(mood_down ~ s_chr.l + s_rlx.l + s_enr.l + s_irr.l + s_dwn.l + s_lnl.l + id_time, random=list(idtw = ~1, subjno = pdDiag(~ 1 + id_time + s_chr.l + s_rlx.l  + s_enr.l + s_irr.l + s_dwn.l + s_lnl.l)), correlation = corCAR1(form = ~ id_time | idtw / subjno), data=my_data_complete, na.action=na.omit, control=list(opt="optim"), subset=group10=="1")
mat_dwn_1 <- matrix(as.vector(fixed.effects(model_dwn_1))[c(2:7)], 6, 1)
model_lnl_1 <- lme(mood_lonely ~ s_chr.l + s_rlx.l + s_enr.l + s_irr.l + s_dwn.l + s_lnl.l + id_time, random=list(idtw = ~1, subjno = pdDiag(~ 1 + id_time + s_chr.l + s_rlx.l  + s_enr.l + s_irr.l + s_dwn.l + s_lnl.l)), correlation = corCAR1(form = ~ id_time | idtw / subjno), data=my_data_complete, na.action=na.omit, control=list(opt="optim"), subset=group10=="1")
mat_lnl_1 <- matrix(as.vector(fixed.effects(model_lnl_1))[c(2:7)], 6, 1)


##### And now creating the networks with only significant paths ## 

mat_sig_che_1 <- as.data.frame(coef(summary(model_che_1))[2:7, c("Value", "p-value")])
mat_sig_che_1$Value[mat_sig_che_1$`p-value` >= 0.05 ] <- 0 
mat_sig_rlx_1 <- as.data.frame(coef(summary(model_rlx_1))[2:7, c("Value", "p-value")])
mat_sig_rlx_1$Value[mat_sig_rlx_1$`p-value` >= 0.05 ] <- 0 
mat_sig_enr_1 <- as.data.frame(coef(summary(model_enr_1))[2:7, c("Value", "p-value")])
mat_sig_enr_1$Value[mat_sig_enr_1$`p-value` >= 0.05 ] <- 0 
mat_sig_irr_1 <- as.data.frame(coef(summary(model_irr_1))[2:7, c("Value", "p-value")])
mat_sig_irr_1$Value[mat_sig_irr_1$`p-value` >= 0.05 ] <- 0 
mat_sig_dwn_1 <- as.data.frame(coef(summary(model_dwn_1))[2:7, c("Value", "p-value")])
mat_sig_dwn_1$Value[mat_sig_dwn_1$`p-value` >= 0.05 ] <- 0 
mat_sig_lnl_1 <- as.data.frame(coef(summary(model_lnl_1))[2:7, c("Value", "p-value")])
mat_sig_lnl_1$Value[mat_sig_lnl_1$`p-value` >= 0.05 ] <- 0 

network_sig_group_1 <- cbind(mat_sig_che_1[,1], mat_sig_rlx_1[,1], mat_sig_enr_1[,1], mat_sig_irr_1[,1], mat_sig_dwn_1[,1], mat_sig_lnl_1[,1])

# Models for the Increase group # 

model_che_2 <- lme(mood_cheerful ~ s_chr.l + s_rlx.l + s_enr.l + s_irr.l + s_dwn.l + s_lnl.l + id_time, random=list(idtw = ~1, subjno = pdDiag(~ 1 + id_time + s_chr.l + s_rlx.l  + s_enr.l + s_irr.l + s_dwn.l + s_lnl.l)), correlation = corCAR1(form = ~ id_time | idtw / subjno), data=my_data_complete, na.action=na.omit, control=list(opt="optim"), subset=group10=="2")
mat_che_2 <- matrix(as.vector(fixed.effects(model_che_2))[c(2:7)], 6, 1)
model_rlx_2 <- lme(mood_relaxed ~ s_chr.l + s_rlx.l + s_enr.l + s_irr.l + s_dwn.l + s_lnl.l + id_time, random=list(idtw = ~1, subjno = pdDiag(~ 1 + id_time + s_chr.l + s_rlx.l  + s_enr.l + s_irr.l + s_dwn.l + s_lnl.l)), correlation = corCAR1(form = ~ id_time | idtw / subjno), data=my_data_complete, na.action=na.omit, control=list(opt="optim"), subset=group10=="2")
mat_rlx_2 <- matrix(as.vector(fixed.effects(model_rlx_2))[c(2:7)], 6, 1)
model_enr_2 <- lme(phy_energy ~ s_chr.l + s_rlx.l + s_enr.l + s_irr.l + s_dwn.l + s_lnl.l + id_time, random=list(idtw = ~1, subjno = pdDiag(~ 1 + id_time + s_chr.l + s_rlx.l  + s_enr.l + s_irr.l + s_dwn.l + s_lnl.l)), correlation = corCAR1(form = ~ id_time | idtw / subjno), data=my_data_complete, na.action=na.omit, control=list(opt="optim"), subset=group10=="2")
mat_enr_2 <- matrix(as.vector(fixed.effects(model_enr_2))[c(2:7)], 6, 1)
model_irr_2 <- lme(mood_irritat ~ s_chr.l + s_rlx.l + s_enr.l + s_irr.l + s_dwn.l + s_lnl.l + id_time, random=list(idtw = ~1, subjno = pdDiag(~ 1 + id_time + s_chr.l + s_rlx.l  + s_enr.l + s_irr.l + s_dwn.l + s_lnl.l)), correlation = corCAR1(form = ~ id_time | idtw / subjno), data=my_data_complete, na.action=na.omit, control=list(opt="optim"), subset=group10=="2")
mat_irr_2 <- matrix(as.vector(fixed.effects(model_irr_2))[c(2:7)], 6, 1)
model_dwn_2 <- lme(mood_down ~ s_chr.l + s_rlx.l + s_enr.l + s_irr.l + s_dwn.l + s_lnl.l + id_time, random=list(idtw = ~1, subjno = pdDiag(~ 1 + id_time + s_chr.l + s_rlx.l  + s_enr.l + s_irr.l + s_dwn.l + s_lnl.l)), correlation = corCAR1(form = ~ id_time | idtw / subjno), data=my_data_complete, na.action=na.omit, control=list(opt="optim"), subset=group10=="2")
mat_dwn_2 <- matrix(as.vector(fixed.effects(model_dwn_2))[c(2:7)], 6, 1)
model_lnl_2 <- lme(mood_lonely ~ s_chr.l + s_rlx.l + s_enr.l + s_irr.l + s_dwn.l + s_lnl.l + id_time, random=list(idtw = ~1, subjno = pdDiag(~ 1 + id_time + s_chr.l + s_rlx.l  + s_enr.l + s_irr.l + s_dwn.l + s_lnl.l)), correlation = corCAR1(form = ~ id_time | idtw / subjno), data=my_data_complete, na.action=na.omit, control=list(opt="optim"), subset=group10=="2")
mat_lnl_2 <- matrix(as.vector(fixed.effects(model_lnl_2))[c(2:7)], 6, 1)
network_group_2 <- (cbind(mat_che_2, mat_rlx_2,  mat_enr_2, mat_irr_2, mat_dwn_2, mat_lnl_2))

##### And now creating the networks with only significant paths ## 

mat_sig_che_2 <- as.data.frame(coef(summary(model_che_2))[2:7, c("Value", "p-value")])
mat_sig_che_2$Value[mat_sig_che_2$`p-value` >= 0.05 ] <- 0 
mat_sig_rlx_2 <- as.data.frame(coef(summary(model_rlx_2))[2:7, c("Value", "p-value")])
mat_sig_rlx_2$Value[mat_sig_rlx_2$`p-value` >= 0.05 ] <- 0 
mat_sig_enr_2 <- as.data.frame(coef(summary(model_enr_2))[2:7, c("Value", "p-value")])
mat_sig_enr_2$Value[mat_sig_enr_2$`p-value` >= 0.05 ] <- 0 
mat_sig_irr_2 <- as.data.frame(coef(summary(model_irr_2))[2:7, c("Value", "p-value")])
mat_sig_irr_2$Value[mat_sig_irr_2$`p-value` >= 0.05 ] <- 0 
mat_sig_dwn_2 <- as.data.frame(coef(summary(model_dwn_2))[2:7, c("Value", "p-value")])
mat_sig_dwn_2$Value[mat_sig_dwn_2$`p-value` >= 0.05 ] <- 0 
mat_sig_lnl_2 <- as.data.frame(coef(summary(model_lnl_2))[2:7, c("Value", "p-value")])
mat_sig_lnl_2$Value[mat_sig_lnl_2$`p-value` >= 0.05 ] <- 0 

network_sig_group_2 <- (cbind(mat_sig_che_2[,1], mat_sig_rlx_2[,1],  mat_sig_enr_2[,1], mat_sig_irr_2[,1], mat_sig_dwn_2[,1], mat_sig_lnl_2[,1]))

# Networks  # 


# 1. Open  file
tiff("networks_grouping10.tif", width= 1200, height= 600)
# 2. Create the plot
layout(t(1:2))
qgraph(network_sig_group_1, labels = c("che", "rlx", "enr", "irr", "dwn", "lnl"), negDashed = TRUE, edge.labels = TRUE, layout = "spring", vsize = 9, esize = 15, maximum = 0.25,   title = "The Stable group v10")
qgraph(network_sig_group_2, labels = c("che", "rlx", "enr", "irr",  "dwn", "lnl"), negDashed = TRUE,  edge.labels = TRUE, layout = "spring", vsize = 9, esize = 15, maximum = 0.25,  title = "The Increase group v10")

# 3. Close the file
dev.off()


####Group 11####

# Models for the Stable group # 

model_che_1 <- lme(mood_cheerful ~ s_chr.l + s_rlx.l + s_enr.l + s_irr.l + s_dwn.l + s_lnl.l + id_time, random=list(idtw = ~1, subjno = pdDiag(~ 1 + id_time + s_chr.l + s_rlx.l  + s_enr.l + s_irr.l + s_dwn.l + s_lnl.l)), correlation = corCAR1(form = ~ id_time | idtw / subjno), data=my_data_complete, na.action=na.omit, control=list(opt="optim"), subset=group11=="1")
mat_che_1 <- matrix(as.vector(fixed.effects(model_che_1))[c(2:7)], 6, 1)
model_rlx_1 <- lme(mood_relaxed ~ s_chr.l + s_rlx.l + s_enr.l + s_irr.l + s_dwn.l + s_lnl.l + id_time, random=list(idtw = ~1, subjno = pdDiag(~ 1 + id_time + s_chr.l + s_rlx.l  + s_enr.l + s_irr.l + s_dwn.l + s_lnl.l)), correlation = corCAR1(form = ~ id_time | idtw / subjno), data=my_data_complete, na.action=na.omit, control=list(opt="optim"), subset=group11=="1")
mat_rlx_1 <- matrix(as.vector(fixed.effects(model_rlx_1))[c(2:7)], 6, 1)
model_enr_1 <- lme(phy_energy ~ s_chr.l + s_rlx.l + s_enr.l + s_irr.l + s_dwn.l + s_lnl.l + id_time, random=list(idtw = ~1, subjno = pdDiag(~ 1 + id_time + s_chr.l + s_rlx.l  + s_enr.l + s_irr.l + s_dwn.l + s_lnl.l)), correlation = corCAR1(form = ~ id_time | idtw / subjno), data=my_data_complete, na.action=na.omit, control=list(opt="optim"), subset=group11=="1")
mat_enr_1 <- matrix(as.vector(fixed.effects(model_enr_1))[c(2:7)], 6, 1)
model_irr_1 <- lme(mood_irritat ~ s_chr.l + s_rlx.l + s_enr.l + s_irr.l + s_dwn.l + s_lnl.l + id_time, random=list(idtw = ~1, subjno = pdDiag(~ 1 + id_time + s_chr.l + s_rlx.l  + s_enr.l + s_irr.l + s_dwn.l + s_lnl.l)), correlation = corCAR1(form = ~ id_time | idtw / subjno), data=my_data_complete, na.action=na.omit, control=list(opt="optim"), subset=group11=="1")
mat_irr_1 <- matrix(as.vector(fixed.effects(model_irr_1))[c(2:7)], 6, 1)
model_dwn_1 <- lme(mood_down ~ s_chr.l + s_rlx.l + s_enr.l + s_irr.l + s_dwn.l + s_lnl.l + id_time, random=list(idtw = ~1, subjno = pdDiag(~ 1 + id_time + s_chr.l + s_rlx.l  + s_enr.l + s_irr.l + s_dwn.l + s_lnl.l)), correlation = corCAR1(form = ~ id_time | idtw / subjno), data=my_data_complete, na.action=na.omit, control=list(opt="optim"), subset=group11=="1")
mat_dwn_1 <- matrix(as.vector(fixed.effects(model_dwn_1))[c(2:7)], 6, 1)
model_lnl_1 <- lme(mood_lonely ~ s_chr.l + s_rlx.l + s_enr.l + s_irr.l + s_dwn.l + s_lnl.l + id_time, random=list(idtw = ~1, subjno = pdDiag(~ 1 + id_time + s_chr.l + s_rlx.l  + s_enr.l + s_irr.l + s_dwn.l + s_lnl.l)), correlation = corCAR1(form = ~ id_time | idtw / subjno), data=my_data_complete, na.action=na.omit, control=list(opt="optim"), subset=group11=="1")
mat_lnl_1 <- matrix(as.vector(fixed.effects(model_lnl_1))[c(2:7)], 6, 1)


##### And now creating the networks with only significant paths ## 

mat_sig_che_1 <- as.data.frame(coef(summary(model_che_1))[2:7, c("Value", "p-value")])
mat_sig_che_1$Value[mat_sig_che_1$`p-value` >= 0.05 ] <- 0 
mat_sig_rlx_1 <- as.data.frame(coef(summary(model_rlx_1))[2:7, c("Value", "p-value")])
mat_sig_rlx_1$Value[mat_sig_rlx_1$`p-value` >= 0.05 ] <- 0 
mat_sig_enr_1 <- as.data.frame(coef(summary(model_enr_1))[2:7, c("Value", "p-value")])
mat_sig_enr_1$Value[mat_sig_enr_1$`p-value` >= 0.05 ] <- 0 
mat_sig_irr_1 <- as.data.frame(coef(summary(model_irr_1))[2:7, c("Value", "p-value")])
mat_sig_irr_1$Value[mat_sig_irr_1$`p-value` >= 0.05 ] <- 0 
mat_sig_dwn_1 <- as.data.frame(coef(summary(model_dwn_1))[2:7, c("Value", "p-value")])
mat_sig_dwn_1$Value[mat_sig_dwn_1$`p-value` >= 0.05 ] <- 0 
mat_sig_lnl_1 <- as.data.frame(coef(summary(model_lnl_1))[2:7, c("Value", "p-value")])
mat_sig_lnl_1$Value[mat_sig_lnl_1$`p-value` >= 0.05 ] <- 0 

network_sig_group_1 <- cbind(mat_sig_che_1[,1], mat_sig_rlx_1[,1], mat_sig_enr_1[,1], mat_sig_irr_1[,1], mat_sig_dwn_1[,1], mat_sig_lnl_1[,1])

# Models for the Increase group # 

model_che_2 <- lme(mood_cheerful ~ s_chr.l + s_rlx.l + s_enr.l + s_irr.l + s_dwn.l + s_lnl.l + id_time, random=list(idtw = ~1, subjno = pdDiag(~ 1 + id_time + s_chr.l + s_rlx.l  + s_enr.l + s_irr.l + s_dwn.l + s_lnl.l)), correlation = corCAR1(form = ~ id_time | idtw / subjno), data=my_data_complete, na.action=na.omit, control=list(opt="optim"), subset=group11=="2")
mat_che_2 <- matrix(as.vector(fixed.effects(model_che_2))[c(2:7)], 6, 1)
model_rlx_2 <- lme(mood_relaxed ~ s_chr.l + s_rlx.l + s_enr.l + s_irr.l + s_dwn.l + s_lnl.l + id_time, random=list(idtw = ~1, subjno = pdDiag(~ 1 + id_time + s_chr.l + s_rlx.l  + s_enr.l + s_irr.l + s_dwn.l + s_lnl.l)), correlation = corCAR1(form = ~ id_time | idtw / subjno), data=my_data_complete, na.action=na.omit, control=list(opt="optim"), subset=group11=="2")
mat_rlx_2 <- matrix(as.vector(fixed.effects(model_rlx_2))[c(2:7)], 6, 1)
model_enr_2 <- lme(phy_energy ~ s_chr.l + s_rlx.l + s_enr.l + s_irr.l + s_dwn.l + s_lnl.l + id_time, random=list(idtw = ~1, subjno = pdDiag(~ 1 + id_time + s_chr.l + s_rlx.l  + s_enr.l + s_irr.l + s_dwn.l + s_lnl.l)), correlation = corCAR1(form = ~ id_time | idtw / subjno), data=my_data_complete, na.action=na.omit, control=list(opt="optim"), subset=group11=="2")
mat_enr_2 <- matrix(as.vector(fixed.effects(model_enr_2))[c(2:7)], 6, 1)
model_irr_2 <- lme(mood_irritat ~ s_chr.l + s_rlx.l + s_enr.l + s_irr.l + s_dwn.l + s_lnl.l + id_time, random=list(idtw = ~1, subjno = pdDiag(~ 1 + id_time + s_chr.l + s_rlx.l  + s_enr.l + s_irr.l + s_dwn.l + s_lnl.l)), correlation = corCAR1(form = ~ id_time | idtw / subjno), data=my_data_complete, na.action=na.omit, control=list(opt="optim"), subset=group11=="2")
mat_irr_2 <- matrix(as.vector(fixed.effects(model_irr_2))[c(2:7)], 6, 1)
model_dwn_2 <- lme(mood_down ~ s_chr.l + s_rlx.l + s_enr.l + s_irr.l + s_dwn.l + s_lnl.l + id_time, random=list(idtw = ~1, subjno = pdDiag(~ 1 + id_time + s_chr.l + s_rlx.l  + s_enr.l + s_irr.l + s_dwn.l + s_lnl.l)), correlation = corCAR1(form = ~ id_time | idtw / subjno), data=my_data_complete, na.action=na.omit, control=list(opt="optim"), subset=group11=="2")
mat_dwn_2 <- matrix(as.vector(fixed.effects(model_dwn_2))[c(2:7)], 6, 1)
model_lnl_2 <- lme(mood_lonely ~ s_chr.l + s_rlx.l + s_enr.l + s_irr.l + s_dwn.l + s_lnl.l + id_time, random=list(idtw = ~1, subjno = pdDiag(~ 1 + id_time + s_chr.l + s_rlx.l  + s_enr.l + s_irr.l + s_dwn.l + s_lnl.l)), correlation = corCAR1(form = ~ id_time | idtw / subjno), data=my_data_complete, na.action=na.omit, control=list(opt="optim"), subset=group11=="2")
mat_lnl_2 <- matrix(as.vector(fixed.effects(model_lnl_2))[c(2:7)], 6, 1)
network_group_2 <- (cbind(mat_che_2, mat_rlx_2,  mat_enr_2, mat_irr_2, mat_dwn_2, mat_lnl_2))

##### And now creating the networks with only significant paths ## 

mat_sig_che_2 <- as.data.frame(coef(summary(model_che_2))[2:7, c("Value", "p-value")])
mat_sig_che_2$Value[mat_sig_che_2$`p-value` >= 0.05 ] <- 0 
mat_sig_rlx_2 <- as.data.frame(coef(summary(model_rlx_2))[2:7, c("Value", "p-value")])
mat_sig_rlx_2$Value[mat_sig_rlx_2$`p-value` >= 0.05 ] <- 0 
mat_sig_enr_2 <- as.data.frame(coef(summary(model_enr_2))[2:7, c("Value", "p-value")])
mat_sig_enr_2$Value[mat_sig_enr_2$`p-value` >= 0.05 ] <- 0 
mat_sig_irr_2 <- as.data.frame(coef(summary(model_irr_2))[2:7, c("Value", "p-value")])
mat_sig_irr_2$Value[mat_sig_irr_2$`p-value` >= 0.05 ] <- 0 
mat_sig_dwn_2 <- as.data.frame(coef(summary(model_dwn_2))[2:7, c("Value", "p-value")])
mat_sig_dwn_2$Value[mat_sig_dwn_2$`p-value` >= 0.05 ] <- 0 
mat_sig_lnl_2 <- as.data.frame(coef(summary(model_lnl_2))[2:7, c("Value", "p-value")])
mat_sig_lnl_2$Value[mat_sig_lnl_2$`p-value` >= 0.05 ] <- 0 

network_sig_group_2 <- (cbind(mat_sig_che_2[,1], mat_sig_rlx_2[,1],  mat_sig_enr_2[,1], mat_sig_irr_2[,1], mat_sig_dwn_2[,1], mat_sig_lnl_2[,1]))

# Networks  # 


# 1. Open  file
tiff("networks_grouping11.tif", width= 1200, height= 600)
# 2. Create the plot
layout(t(1:2))
qgraph(network_sig_group_1, labels = c("che", "rlx", "enr", "irr", "dwn", "lnl"), negDashed = TRUE, edge.labels = TRUE, layout = "spring", vsize = 9, esize = 15, maximum = 0.25,   title = "The Stable group v11")
qgraph(network_sig_group_2, labels = c("che", "rlx", "enr", "irr",  "dwn", "lnl"), negDashed = TRUE,  edge.labels = TRUE, layout = "spring", vsize = 9, esize = 15, maximum = 0.25,  title = "The Increase group v11")

# 3. Close the file
dev.off()

####Group 12####

# Models for the Stable group # 

model_che_1 <- lme(mood_cheerful ~ s_chr.l + s_rlx.l + s_enr.l + s_irr.l + s_dwn.l + s_lnl.l + id_time, random=list(idtw = ~1, subjno = pdDiag(~ 1 + id_time + s_chr.l + s_rlx.l  + s_enr.l + s_irr.l + s_dwn.l + s_lnl.l)), correlation = corCAR1(form = ~ id_time | idtw / subjno), data=my_data_complete, na.action=na.omit, control=list(opt="optim"), subset=group12=="1")
mat_che_1 <- matrix(as.vector(fixed.effects(model_che_1))[c(2:7)], 6, 1)
model_rlx_1 <- lme(mood_relaxed ~ s_chr.l + s_rlx.l + s_enr.l + s_irr.l + s_dwn.l + s_lnl.l + id_time, random=list(idtw = ~1, subjno = pdDiag(~ 1 + id_time + s_chr.l + s_rlx.l  + s_enr.l + s_irr.l + s_dwn.l + s_lnl.l)), correlation = corCAR1(form = ~ id_time | idtw / subjno), data=my_data_complete, na.action=na.omit, control=list(opt="optim"), subset=group12=="1")
mat_rlx_1 <- matrix(as.vector(fixed.effects(model_rlx_1))[c(2:7)], 6, 1)
model_enr_1 <- lme(phy_energy ~ s_chr.l + s_rlx.l + s_enr.l + s_irr.l + s_dwn.l + s_lnl.l + id_time, random=list(idtw = ~1, subjno = pdDiag(~ 1 + id_time + s_chr.l + s_rlx.l  + s_enr.l + s_irr.l + s_dwn.l + s_lnl.l)), correlation = corCAR1(form = ~ id_time | idtw / subjno), data=my_data_complete, na.action=na.omit, control=list(opt="optim"), subset=group12=="1")
mat_enr_1 <- matrix(as.vector(fixed.effects(model_enr_1))[c(2:7)], 6, 1)
model_irr_1 <- lme(mood_irritat ~ s_chr.l + s_rlx.l + s_enr.l + s_irr.l + s_dwn.l + s_lnl.l + id_time, random=list(idtw = ~1, subjno = pdDiag(~ 1 + id_time + s_chr.l + s_rlx.l  + s_enr.l + s_irr.l + s_dwn.l + s_lnl.l)), correlation = corCAR1(form = ~ id_time | idtw / subjno), data=my_data_complete, na.action=na.omit, control=list(opt="optim"), subset=group12=="1")
mat_irr_1 <- matrix(as.vector(fixed.effects(model_irr_1))[c(2:7)], 6, 1)
model_dwn_1 <- lme(mood_down ~ s_chr.l + s_rlx.l + s_enr.l + s_irr.l + s_dwn.l + s_lnl.l + id_time, random=list(idtw = ~1, subjno = pdDiag(~ 1 + id_time + s_chr.l + s_rlx.l  + s_enr.l + s_irr.l + s_dwn.l + s_lnl.l)), correlation = corCAR1(form = ~ id_time | idtw / subjno), data=my_data_complete, na.action=na.omit, control=list(opt="optim"), subset=group12=="1")
mat_dwn_1 <- matrix(as.vector(fixed.effects(model_dwn_1))[c(2:7)], 6, 1)
model_lnl_1 <- lme(mood_lonely ~ s_chr.l + s_rlx.l + s_enr.l + s_irr.l + s_dwn.l + s_lnl.l + id_time, random=list(idtw = ~1, subjno = pdDiag(~ 1 + id_time + s_chr.l + s_rlx.l  + s_enr.l + s_irr.l + s_dwn.l + s_lnl.l)), correlation = corCAR1(form = ~ id_time | idtw / subjno), data=my_data_complete, na.action=na.omit, control=list(opt="optim"), subset=group12=="1")
mat_lnl_1 <- matrix(as.vector(fixed.effects(model_lnl_1))[c(2:7)], 6, 1)


##### And now creating the networks with only significant paths ## 

mat_sig_che_1 <- as.data.frame(coef(summary(model_che_1))[2:7, c("Value", "p-value")])
mat_sig_che_1$Value[mat_sig_che_1$`p-value` >= 0.05 ] <- 0 
mat_sig_rlx_1 <- as.data.frame(coef(summary(model_rlx_1))[2:7, c("Value", "p-value")])
mat_sig_rlx_1$Value[mat_sig_rlx_1$`p-value` >= 0.05 ] <- 0 
mat_sig_enr_1 <- as.data.frame(coef(summary(model_enr_1))[2:7, c("Value", "p-value")])
mat_sig_enr_1$Value[mat_sig_enr_1$`p-value` >= 0.05 ] <- 0 
mat_sig_irr_1 <- as.data.frame(coef(summary(model_irr_1))[2:7, c("Value", "p-value")])
mat_sig_irr_1$Value[mat_sig_irr_1$`p-value` >= 0.05 ] <- 0 
mat_sig_dwn_1 <- as.data.frame(coef(summary(model_dwn_1))[2:7, c("Value", "p-value")])
mat_sig_dwn_1$Value[mat_sig_dwn_1$`p-value` >= 0.05 ] <- 0 
mat_sig_lnl_1 <- as.data.frame(coef(summary(model_lnl_1))[2:7, c("Value", "p-value")])
mat_sig_lnl_1$Value[mat_sig_lnl_1$`p-value` >= 0.05 ] <- 0 

network_sig_group_1 <- cbind(mat_sig_che_1[,1], mat_sig_rlx_1[,1], mat_sig_enr_1[,1], mat_sig_irr_1[,1], mat_sig_dwn_1[,1], mat_sig_lnl_1[,1])

# Models for the Increase group # 

model_che_2 <- lme(mood_cheerful ~ s_chr.l + s_rlx.l + s_enr.l + s_irr.l + s_dwn.l + s_lnl.l + id_time, random=list(idtw = ~1, subjno = pdDiag(~ 1 + id_time + s_chr.l + s_rlx.l  + s_enr.l + s_irr.l + s_dwn.l + s_lnl.l)), correlation = corCAR1(form = ~ id_time | idtw / subjno), data=my_data_complete, na.action=na.omit, control=list(opt="optim"), subset=group12=="2")
mat_che_2 <- matrix(as.vector(fixed.effects(model_che_2))[c(2:7)], 6, 1)
model_rlx_2 <- lme(mood_relaxed ~ s_chr.l + s_rlx.l + s_enr.l + s_irr.l + s_dwn.l + s_lnl.l + id_time, random=list(idtw = ~1, subjno = pdDiag(~ 1 + id_time + s_chr.l + s_rlx.l  + s_enr.l + s_irr.l + s_dwn.l + s_lnl.l)), correlation = corCAR1(form = ~ id_time | idtw / subjno), data=my_data_complete, na.action=na.omit, control=list(opt="optim"), subset=group12=="2")
mat_rlx_2 <- matrix(as.vector(fixed.effects(model_rlx_2))[c(2:7)], 6, 1)
model_enr_2 <- lme(phy_energy ~ s_chr.l + s_rlx.l + s_enr.l + s_irr.l + s_dwn.l + s_lnl.l + id_time, random=list(idtw = ~1, subjno = pdDiag(~ 1 + id_time + s_chr.l + s_rlx.l  + s_enr.l + s_irr.l + s_dwn.l + s_lnl.l)), correlation = corCAR1(form = ~ id_time | idtw / subjno), data=my_data_complete, na.action=na.omit, control=list(opt="optim"), subset=group12=="2")
mat_enr_2 <- matrix(as.vector(fixed.effects(model_enr_2))[c(2:7)], 6, 1)
model_irr_2 <- lme(mood_irritat ~ s_chr.l + s_rlx.l + s_enr.l + s_irr.l + s_dwn.l + s_lnl.l + id_time, random=list(idtw = ~1, subjno = pdDiag(~ 1 + id_time + s_chr.l + s_rlx.l  + s_enr.l + s_irr.l + s_dwn.l + s_lnl.l)), correlation = corCAR1(form = ~ id_time | idtw / subjno), data=my_data_complete, na.action=na.omit, control=list(opt="optim"), subset=group12=="2")
mat_irr_2 <- matrix(as.vector(fixed.effects(model_irr_2))[c(2:7)], 6, 1)
model_dwn_2 <- lme(mood_down ~ s_chr.l + s_rlx.l + s_enr.l + s_irr.l + s_dwn.l + s_lnl.l + id_time, random=list(idtw = ~1, subjno = pdDiag(~ 1 + id_time + s_chr.l + s_rlx.l  + s_enr.l + s_irr.l + s_dwn.l + s_lnl.l)), correlation = corCAR1(form = ~ id_time | idtw / subjno), data=my_data_complete, na.action=na.omit, control=list(opt="optim"), subset=group12=="2")
mat_dwn_2 <- matrix(as.vector(fixed.effects(model_dwn_2))[c(2:7)], 6, 1)
model_lnl_2 <- lme(mood_lonely ~ s_chr.l + s_rlx.l + s_enr.l + s_irr.l + s_dwn.l + s_lnl.l + id_time, random=list(idtw = ~1, subjno = pdDiag(~ 1 + id_time + s_chr.l + s_rlx.l  + s_enr.l + s_irr.l + s_dwn.l + s_lnl.l)), correlation = corCAR1(form = ~ id_time | idtw / subjno), data=my_data_complete, na.action=na.omit, control=list(opt="optim"), subset=group12=="2")
mat_lnl_2 <- matrix(as.vector(fixed.effects(model_lnl_2))[c(2:7)], 6, 1)
network_group_2 <- (cbind(mat_che_2, mat_rlx_2,  mat_enr_2, mat_irr_2, mat_dwn_2, mat_lnl_2))

##### And now creating the networks with only significant paths ## 

mat_sig_che_2 <- as.data.frame(coef(summary(model_che_2))[2:7, c("Value", "p-value")])
mat_sig_che_2$Value[mat_sig_che_2$`p-value` >= 0.05 ] <- 0 
mat_sig_rlx_2 <- as.data.frame(coef(summary(model_rlx_2))[2:7, c("Value", "p-value")])
mat_sig_rlx_2$Value[mat_sig_rlx_2$`p-value` >= 0.05 ] <- 0 
mat_sig_enr_2 <- as.data.frame(coef(summary(model_enr_2))[2:7, c("Value", "p-value")])
mat_sig_enr_2$Value[mat_sig_enr_2$`p-value` >= 0.05 ] <- 0 
mat_sig_irr_2 <- as.data.frame(coef(summary(model_irr_2))[2:7, c("Value", "p-value")])
mat_sig_irr_2$Value[mat_sig_irr_2$`p-value` >= 0.05 ] <- 0 
mat_sig_dwn_2 <- as.data.frame(coef(summary(model_dwn_2))[2:7, c("Value", "p-value")])
mat_sig_dwn_2$Value[mat_sig_dwn_2$`p-value` >= 0.05 ] <- 0 
mat_sig_lnl_2 <- as.data.frame(coef(summary(model_lnl_2))[2:7, c("Value", "p-value")])
mat_sig_lnl_2$Value[mat_sig_lnl_2$`p-value` >= 0.05 ] <- 0 

network_sig_group_2 <- (cbind(mat_sig_che_2[,1], mat_sig_rlx_2[,1],  mat_sig_enr_2[,1], mat_sig_irr_2[,1], mat_sig_dwn_2[,1], mat_sig_lnl_2[,1]))

# Networks  # 


# 1. Open  file
tiff("networks_grouping12.tif", width= 1200, height= 600)
# 2. Create the plot
layout(t(1:2))
qgraph(network_sig_group_1, labels = c("che", "rlx", "enr", "irr", "dwn", "lnl"), negDashed = TRUE, edge.labels = TRUE, layout = "spring", vsize = 9, esize = 15, maximum = 0.25,   title = "The Stable group v12")
qgraph(network_sig_group_2, labels = c("che", "rlx", "enr", "irr",  "dwn", "lnl"), negDashed = TRUE,  edge.labels = TRUE, layout = "spring", vsize = 9, esize = 15, maximum = 0.25,  title = "The Increase group v12")

# 3. Close the file
dev.off()

####Group 13####

# Models for the Stable group # 

model_che_1 <- lme(mood_cheerful ~ s_chr.l + s_rlx.l + s_enr.l + s_irr.l + s_dwn.l + s_lnl.l + id_time, random=list(idtw = ~1, subjno = pdDiag(~ 1 + id_time + s_chr.l + s_rlx.l  + s_enr.l + s_irr.l + s_dwn.l + s_lnl.l)), correlation = corCAR1(form = ~ id_time | idtw / subjno), data=my_data_complete, na.action=na.omit, control=list(opt="optim"), subset=group13=="1")
mat_che_1 <- matrix(as.vector(fixed.effects(model_che_1))[c(2:7)], 6, 1)
model_rlx_1 <- lme(mood_relaxed ~ s_chr.l + s_rlx.l + s_enr.l + s_irr.l + s_dwn.l + s_lnl.l + id_time, random=list(idtw = ~1, subjno = pdDiag(~ 1 + id_time + s_chr.l + s_rlx.l  + s_enr.l + s_irr.l + s_dwn.l + s_lnl.l)), correlation = corCAR1(form = ~ id_time | idtw / subjno), data=my_data_complete, na.action=na.omit, control=list(opt="optim"), subset=group13=="1")
mat_rlx_1 <- matrix(as.vector(fixed.effects(model_rlx_1))[c(2:7)], 6, 1)
model_enr_1 <- lme(phy_energy ~ s_chr.l + s_rlx.l + s_enr.l + s_irr.l + s_dwn.l + s_lnl.l + id_time, random=list(idtw = ~1, subjno = pdDiag(~ 1 + id_time + s_chr.l + s_rlx.l  + s_enr.l + s_irr.l + s_dwn.l + s_lnl.l)), correlation = corCAR1(form = ~ id_time | idtw / subjno), data=my_data_complete, na.action=na.omit, control=list(opt="optim"), subset=group13=="1")
mat_enr_1 <- matrix(as.vector(fixed.effects(model_enr_1))[c(2:7)], 6, 1)
model_irr_1 <- lme(mood_irritat ~ s_chr.l + s_rlx.l + s_enr.l + s_irr.l + s_dwn.l + s_lnl.l + id_time, random=list(idtw = ~1, subjno = pdDiag(~ 1 + id_time + s_chr.l + s_rlx.l  + s_enr.l + s_irr.l + s_dwn.l + s_lnl.l)), correlation = corCAR1(form = ~ id_time | idtw / subjno), data=my_data_complete, na.action=na.omit, control=list(opt="optim"), subset=group13=="1")
mat_irr_1 <- matrix(as.vector(fixed.effects(model_irr_1))[c(2:7)], 6, 1)
model_dwn_1 <- lme(mood_down ~ s_chr.l + s_rlx.l + s_enr.l + s_irr.l + s_dwn.l + s_lnl.l + id_time, random=list(idtw = ~1, subjno = pdDiag(~ 1 + id_time + s_chr.l + s_rlx.l  + s_enr.l + s_irr.l + s_dwn.l + s_lnl.l)), correlation = corCAR1(form = ~ id_time | idtw / subjno), data=my_data_complete, na.action=na.omit, control=list(opt="optim"), subset=group13=="1")
mat_dwn_1 <- matrix(as.vector(fixed.effects(model_dwn_1))[c(2:7)], 6, 1)
model_lnl_1 <- lme(mood_lonely ~ s_chr.l + s_rlx.l + s_enr.l + s_irr.l + s_dwn.l + s_lnl.l + id_time, random=list(idtw = ~1, subjno = pdDiag(~ 1 + id_time + s_chr.l + s_rlx.l  + s_enr.l + s_irr.l + s_dwn.l + s_lnl.l)), correlation = corCAR1(form = ~ id_time | idtw / subjno), data=my_data_complete, na.action=na.omit, control=list(opt="optim"), subset=group13=="1")
mat_lnl_1 <- matrix(as.vector(fixed.effects(model_lnl_1))[c(2:7)], 6, 1)


##### And now creating the networks with only significant paths ## 

mat_sig_che_1 <- as.data.frame(coef(summary(model_che_1))[2:7, c("Value", "p-value")])
mat_sig_che_1$Value[mat_sig_che_1$`p-value` >= 0.05 ] <- 0 
mat_sig_rlx_1 <- as.data.frame(coef(summary(model_rlx_1))[2:7, c("Value", "p-value")])
mat_sig_rlx_1$Value[mat_sig_rlx_1$`p-value` >= 0.05 ] <- 0 
mat_sig_enr_1 <- as.data.frame(coef(summary(model_enr_1))[2:7, c("Value", "p-value")])
mat_sig_enr_1$Value[mat_sig_enr_1$`p-value` >= 0.05 ] <- 0 
mat_sig_irr_1 <- as.data.frame(coef(summary(model_irr_1))[2:7, c("Value", "p-value")])
mat_sig_irr_1$Value[mat_sig_irr_1$`p-value` >= 0.05 ] <- 0 
mat_sig_dwn_1 <- as.data.frame(coef(summary(model_dwn_1))[2:7, c("Value", "p-value")])
mat_sig_dwn_1$Value[mat_sig_dwn_1$`p-value` >= 0.05 ] <- 0 
mat_sig_lnl_1 <- as.data.frame(coef(summary(model_lnl_1))[2:7, c("Value", "p-value")])
mat_sig_lnl_1$Value[mat_sig_lnl_1$`p-value` >= 0.05 ] <- 0 

network_sig_group_1 <- cbind(mat_sig_che_1[,1], mat_sig_rlx_1[,1], mat_sig_enr_1[,1], mat_sig_irr_1[,1], mat_sig_dwn_1[,1], mat_sig_lnl_1[,1])

# Models for the Increase group # 

model_che_2 <- lme(mood_cheerful ~ s_chr.l + s_rlx.l + s_enr.l + s_irr.l + s_dwn.l + s_lnl.l + id_time, random=list(idtw = ~1, subjno = pdDiag(~ 1 + id_time + s_chr.l + s_rlx.l  + s_enr.l + s_irr.l + s_dwn.l + s_lnl.l)), correlation = corCAR1(form = ~ id_time | idtw / subjno), data=my_data_complete, na.action=na.omit, control=list(opt="optim"), subset=group13=="2")
mat_che_2 <- matrix(as.vector(fixed.effects(model_che_2))[c(2:7)], 6, 1)
model_rlx_2 <- lme(mood_relaxed ~ s_chr.l + s_rlx.l + s_enr.l + s_irr.l + s_dwn.l + s_lnl.l + id_time, random=list(idtw = ~1, subjno = pdDiag(~ 1 + id_time + s_chr.l + s_rlx.l  + s_enr.l + s_irr.l + s_dwn.l + s_lnl.l)), correlation = corCAR1(form = ~ id_time | idtw / subjno), data=my_data_complete, na.action=na.omit, control=list(opt="optim"), subset=group13=="2")
mat_rlx_2 <- matrix(as.vector(fixed.effects(model_rlx_2))[c(2:7)], 6, 1)
model_enr_2 <- lme(phy_energy ~ s_chr.l + s_rlx.l + s_enr.l + s_irr.l + s_dwn.l + s_lnl.l + id_time, random=list(idtw = ~1, subjno = pdDiag(~ 1 + id_time + s_chr.l + s_rlx.l  + s_enr.l + s_irr.l + s_dwn.l + s_lnl.l)), correlation = corCAR1(form = ~ id_time | idtw / subjno), data=my_data_complete, na.action=na.omit, control=list(opt="optim"), subset=group13=="2")
mat_enr_2 <- matrix(as.vector(fixed.effects(model_enr_2))[c(2:7)], 6, 1)
model_irr_2 <- lme(mood_irritat ~ s_chr.l + s_rlx.l + s_enr.l + s_irr.l + s_dwn.l + s_lnl.l + id_time, random=list(idtw = ~1, subjno = pdDiag(~ 1 + id_time + s_chr.l + s_rlx.l  + s_enr.l + s_irr.l + s_dwn.l + s_lnl.l)), correlation = corCAR1(form = ~ id_time | idtw / subjno), data=my_data_complete, na.action=na.omit, control=list(opt="optim"), subset=group13=="2")
mat_irr_2 <- matrix(as.vector(fixed.effects(model_irr_2))[c(2:7)], 6, 1)
model_dwn_2 <- lme(mood_down ~ s_chr.l + s_rlx.l + s_enr.l + s_irr.l + s_dwn.l + s_lnl.l + id_time, random=list(idtw = ~1, subjno = pdDiag(~ 1 + id_time + s_chr.l + s_rlx.l  + s_enr.l + s_irr.l + s_dwn.l + s_lnl.l)), correlation = corCAR1(form = ~ id_time | idtw / subjno), data=my_data_complete, na.action=na.omit, control=list(opt="optim"), subset=group13=="2")
mat_dwn_2 <- matrix(as.vector(fixed.effects(model_dwn_2))[c(2:7)], 6, 1)
model_lnl_2 <- lme(mood_lonely ~ s_chr.l + s_rlx.l + s_enr.l + s_irr.l + s_dwn.l + s_lnl.l + id_time, random=list(idtw = ~1, subjno = pdDiag(~ 1 + id_time + s_chr.l + s_rlx.l  + s_enr.l + s_irr.l + s_dwn.l + s_lnl.l)), correlation = corCAR1(form = ~ id_time | idtw / subjno), data=my_data_complete, na.action=na.omit, control=list(opt="optim"), subset=group13=="2")
mat_lnl_2 <- matrix(as.vector(fixed.effects(model_lnl_2))[c(2:7)], 6, 1)
network_group_2 <- (cbind(mat_che_2, mat_rlx_2,  mat_enr_2, mat_irr_2, mat_dwn_2, mat_lnl_2))

##### And now creating the networks with only significant paths ## 

mat_sig_che_2 <- as.data.frame(coef(summary(model_che_2))[2:7, c("Value", "p-value")])
mat_sig_che_2$Value[mat_sig_che_2$`p-value` >= 0.05 ] <- 0 
mat_sig_rlx_2 <- as.data.frame(coef(summary(model_rlx_2))[2:7, c("Value", "p-value")])
mat_sig_rlx_2$Value[mat_sig_rlx_2$`p-value` >= 0.05 ] <- 0 
mat_sig_enr_2 <- as.data.frame(coef(summary(model_enr_2))[2:7, c("Value", "p-value")])
mat_sig_enr_2$Value[mat_sig_enr_2$`p-value` >= 0.05 ] <- 0 
mat_sig_irr_2 <- as.data.frame(coef(summary(model_irr_2))[2:7, c("Value", "p-value")])
mat_sig_irr_2$Value[mat_sig_irr_2$`p-value` >= 0.05 ] <- 0 
mat_sig_dwn_2 <- as.data.frame(coef(summary(model_dwn_2))[2:7, c("Value", "p-value")])
mat_sig_dwn_2$Value[mat_sig_dwn_2$`p-value` >= 0.05 ] <- 0 
mat_sig_lnl_2 <- as.data.frame(coef(summary(model_lnl_2))[2:7, c("Value", "p-value")])
mat_sig_lnl_2$Value[mat_sig_lnl_2$`p-value` >= 0.05 ] <- 0 

network_sig_group_2 <- (cbind(mat_sig_che_2[,1], mat_sig_rlx_2[,1],  mat_sig_enr_2[,1], mat_sig_irr_2[,1], mat_sig_dwn_2[,1], mat_sig_lnl_2[,1]))

# Networks  # 

# 1. Open  file
tiff("networks_grouping13.tif", width= 1200, height= 600)
# 2. Create the plot
layout(t(1:2))
qgraph(network_sig_group_1, labels = c("che", "rlx", "enr", "irr", "dwn", "lnl"), negDashed = TRUE, edge.labels = TRUE, layout = "spring", vsize = 9, esize = 15, maximum = 0.25,   title = "The Stable group v13")
qgraph(network_sig_group_2, labels = c("che", "rlx", "enr", "irr",  "dwn", "lnl"), negDashed = TRUE,  edge.labels = TRUE, layout = "spring", vsize = 9, esize = 15, maximum = 0.25,  title = "The Increase group v13")

# 3. Close the file
dev.off()

####Group 14####

# Models for the Stable group # 

model_che_1 <- lme(mood_cheerful ~ s_chr.l + s_rlx.l + s_enr.l + s_irr.l + s_dwn.l + s_lnl.l + id_time, random=list(idtw = ~1, subjno = pdDiag(~ 1 + id_time + s_chr.l + s_rlx.l  + s_enr.l + s_irr.l + s_dwn.l + s_lnl.l)), correlation = corCAR1(form = ~ id_time | idtw / subjno), data=my_data_complete, na.action=na.omit, control=list(opt="optim"), subset=group14=="1")
mat_che_1 <- matrix(as.vector(fixed.effects(model_che_1))[c(2:7)], 6, 1)
model_rlx_1 <- lme(mood_relaxed ~ s_chr.l + s_rlx.l + s_enr.l + s_irr.l + s_dwn.l + s_lnl.l + id_time, random=list(idtw = ~1, subjno = pdDiag(~ 1 + id_time + s_chr.l + s_rlx.l  + s_enr.l + s_irr.l + s_dwn.l + s_lnl.l)), correlation = corCAR1(form = ~ id_time | idtw / subjno), data=my_data_complete, na.action=na.omit, control=list(opt="optim"), subset=group14=="1")
mat_rlx_1 <- matrix(as.vector(fixed.effects(model_rlx_1))[c(2:7)], 6, 1)
model_enr_1 <- lme(phy_energy ~ s_chr.l + s_rlx.l + s_enr.l + s_irr.l + s_dwn.l + s_lnl.l + id_time, random=list(idtw = ~1, subjno = pdDiag(~ 1 + id_time + s_chr.l + s_rlx.l  + s_enr.l + s_irr.l + s_dwn.l + s_lnl.l)), correlation = corCAR1(form = ~ id_time | idtw / subjno), data=my_data_complete, na.action=na.omit, control=list(opt="optim"), subset=group14=="1")
mat_enr_1 <- matrix(as.vector(fixed.effects(model_enr_1))[c(2:7)], 6, 1)
model_irr_1 <- lme(mood_irritat ~ s_chr.l + s_rlx.l + s_enr.l + s_irr.l + s_dwn.l + s_lnl.l + id_time, random=list(idtw = ~1, subjno = pdDiag(~ 1 + id_time + s_chr.l + s_rlx.l  + s_enr.l + s_irr.l + s_dwn.l + s_lnl.l)), correlation = corCAR1(form = ~ id_time | idtw / subjno), data=my_data_complete, na.action=na.omit, control=list(opt="optim"), subset=group14=="1")
mat_irr_1 <- matrix(as.vector(fixed.effects(model_irr_1))[c(2:7)], 6, 1)
model_dwn_1 <- lme(mood_down ~ s_chr.l + s_rlx.l + s_enr.l + s_irr.l + s_dwn.l + s_lnl.l + id_time, random=list(idtw = ~1, subjno = pdDiag(~ 1 + id_time + s_chr.l + s_rlx.l  + s_enr.l + s_irr.l + s_dwn.l + s_lnl.l)), correlation = corCAR1(form = ~ id_time | idtw / subjno), data=my_data_complete, na.action=na.omit, control=list(opt="optim"), subset=group14=="1")
mat_dwn_1 <- matrix(as.vector(fixed.effects(model_dwn_1))[c(2:7)], 6, 1)
model_lnl_1 <- lme(mood_lonely ~ s_chr.l + s_rlx.l + s_enr.l + s_irr.l + s_dwn.l + s_lnl.l + id_time, random=list(idtw = ~1, subjno = pdDiag(~ 1 + id_time + s_chr.l + s_rlx.l  + s_enr.l + s_irr.l + s_dwn.l + s_lnl.l)), correlation = corCAR1(form = ~ id_time | idtw / subjno), data=my_data_complete, na.action=na.omit, control=list(opt="optim"), subset=group14=="1")
mat_lnl_1 <- matrix(as.vector(fixed.effects(model_lnl_1))[c(2:7)], 6, 1)


##### And now creating the networks with only significant paths ## 

mat_sig_che_1 <- as.data.frame(coef(summary(model_che_1))[2:7, c("Value", "p-value")])
mat_sig_che_1$Value[mat_sig_che_1$`p-value` >= 0.05 ] <- 0 
mat_sig_rlx_1 <- as.data.frame(coef(summary(model_rlx_1))[2:7, c("Value", "p-value")])
mat_sig_rlx_1$Value[mat_sig_rlx_1$`p-value` >= 0.05 ] <- 0 
mat_sig_enr_1 <- as.data.frame(coef(summary(model_enr_1))[2:7, c("Value", "p-value")])
mat_sig_enr_1$Value[mat_sig_enr_1$`p-value` >= 0.05 ] <- 0 
mat_sig_irr_1 <- as.data.frame(coef(summary(model_irr_1))[2:7, c("Value", "p-value")])
mat_sig_irr_1$Value[mat_sig_irr_1$`p-value` >= 0.05 ] <- 0 
mat_sig_dwn_1 <- as.data.frame(coef(summary(model_dwn_1))[2:7, c("Value", "p-value")])
mat_sig_dwn_1$Value[mat_sig_dwn_1$`p-value` >= 0.05 ] <- 0 
mat_sig_lnl_1 <- as.data.frame(coef(summary(model_lnl_1))[2:7, c("Value", "p-value")])
mat_sig_lnl_1$Value[mat_sig_lnl_1$`p-value` >= 0.05 ] <- 0 

network_sig_group_1 <- cbind(mat_sig_che_1[,1], mat_sig_rlx_1[,1], mat_sig_enr_1[,1], mat_sig_irr_1[,1], mat_sig_dwn_1[,1], mat_sig_lnl_1[,1])

# Models for the Increase group # 

model_che_2 <- lme(mood_cheerful ~ s_chr.l + s_rlx.l + s_enr.l + s_irr.l + s_dwn.l + s_lnl.l + id_time, random=list(idtw = ~1, subjno = pdDiag(~ 1 + id_time + s_chr.l + s_rlx.l  + s_enr.l + s_irr.l + s_dwn.l + s_lnl.l)), correlation = corCAR1(form = ~ id_time | idtw / subjno), data=my_data_complete, na.action=na.omit, control=list(opt="optim"), subset=group14=="2")
mat_che_2 <- matrix(as.vector(fixed.effects(model_che_2))[c(2:7)], 6, 1)
model_rlx_2 <- lme(mood_relaxed ~ s_chr.l + s_rlx.l + s_enr.l + s_irr.l + s_dwn.l + s_lnl.l + id_time, random=list(idtw = ~1, subjno = pdDiag(~ 1 + id_time + s_chr.l + s_rlx.l  + s_enr.l + s_irr.l + s_dwn.l + s_lnl.l)), correlation = corCAR1(form = ~ id_time | idtw / subjno), data=my_data_complete, na.action=na.omit, control=list(opt="optim"), subset=group14=="2")
mat_rlx_2 <- matrix(as.vector(fixed.effects(model_rlx_2))[c(2:7)], 6, 1)
model_enr_2 <- lme(phy_energy ~ s_chr.l + s_rlx.l + s_enr.l + s_irr.l + s_dwn.l + s_lnl.l + id_time, random=list(idtw = ~1, subjno = pdDiag(~ 1 + id_time + s_chr.l + s_rlx.l  + s_enr.l + s_irr.l + s_dwn.l + s_lnl.l)), correlation = corCAR1(form = ~ id_time | idtw / subjno), data=my_data_complete, na.action=na.omit, control=list(opt="optim"), subset=group14=="2")
mat_enr_2 <- matrix(as.vector(fixed.effects(model_enr_2))[c(2:7)], 6, 1)
model_irr_2 <- lme(mood_irritat ~ s_chr.l + s_rlx.l + s_enr.l + s_irr.l + s_dwn.l + s_lnl.l + id_time, random=list(idtw = ~1, subjno = pdDiag(~ 1 + id_time + s_chr.l + s_rlx.l  + s_enr.l + s_irr.l + s_dwn.l + s_lnl.l)), correlation = corCAR1(form = ~ id_time | idtw / subjno), data=my_data_complete, na.action=na.omit, control=list(opt="optim"), subset=group14=="2")
mat_irr_2 <- matrix(as.vector(fixed.effects(model_irr_2))[c(2:7)], 6, 1)
model_dwn_2 <- lme(mood_down ~ s_chr.l + s_rlx.l + s_enr.l + s_irr.l + s_dwn.l + s_lnl.l + id_time, random=list(idtw = ~1, subjno = pdDiag(~ 1 + id_time + s_chr.l + s_rlx.l  + s_enr.l + s_irr.l + s_dwn.l + s_lnl.l)), correlation = corCAR1(form = ~ id_time | idtw / subjno), data=my_data_complete, na.action=na.omit, control=list(opt="optim"), subset=group14=="2")
mat_dwn_2 <- matrix(as.vector(fixed.effects(model_dwn_2))[c(2:7)], 6, 1)
model_lnl_2 <- lme(mood_lonely ~ s_chr.l + s_rlx.l + s_enr.l + s_irr.l + s_dwn.l + s_lnl.l + id_time, random=list(idtw = ~1, subjno = pdDiag(~ 1 + id_time + s_chr.l + s_rlx.l  + s_enr.l + s_irr.l + s_dwn.l + s_lnl.l)), correlation = corCAR1(form = ~ id_time | idtw / subjno), data=my_data_complete, na.action=na.omit, control=list(opt="optim"), subset=group14=="2")
mat_lnl_2 <- matrix(as.vector(fixed.effects(model_lnl_2))[c(2:7)], 6, 1)
network_group_2 <- (cbind(mat_che_2, mat_rlx_2,  mat_enr_2, mat_irr_2, mat_dwn_2, mat_lnl_2))

##### And now creating the networks with only significant paths ## 

mat_sig_che_2 <- as.data.frame(coef(summary(model_che_2))[2:7, c("Value", "p-value")])
mat_sig_che_2$Value[mat_sig_che_2$`p-value` >= 0.05 ] <- 0 
mat_sig_rlx_2 <- as.data.frame(coef(summary(model_rlx_2))[2:7, c("Value", "p-value")])
mat_sig_rlx_2$Value[mat_sig_rlx_2$`p-value` >= 0.05 ] <- 0 
mat_sig_enr_2 <- as.data.frame(coef(summary(model_enr_2))[2:7, c("Value", "p-value")])
mat_sig_enr_2$Value[mat_sig_enr_2$`p-value` >= 0.05 ] <- 0 
mat_sig_irr_2 <- as.data.frame(coef(summary(model_irr_2))[2:7, c("Value", "p-value")])
mat_sig_irr_2$Value[mat_sig_irr_2$`p-value` >= 0.05 ] <- 0 
mat_sig_dwn_2 <- as.data.frame(coef(summary(model_dwn_2))[2:7, c("Value", "p-value")])
mat_sig_dwn_2$Value[mat_sig_dwn_2$`p-value` >= 0.05 ] <- 0 
mat_sig_lnl_2 <- as.data.frame(coef(summary(model_lnl_2))[2:7, c("Value", "p-value")])
mat_sig_lnl_2$Value[mat_sig_lnl_2$`p-value` >= 0.05 ] <- 0 

network_sig_group_2 <- (cbind(mat_sig_che_2[,1], mat_sig_rlx_2[,1],  mat_sig_enr_2[,1], mat_sig_irr_2[,1], mat_sig_dwn_2[,1], mat_sig_lnl_2[,1]))

# Networks  # 


# 1. Open  file
tiff("networks_grouping14.tif", width= 1200, height= 600)
# 2. Create the plot
layout(t(1:2))
qgraph(network_sig_group_1, labels = c("che", "rlx", "enr", "irr", "dwn", "lnl"), negDashed = TRUE, edge.labels = TRUE, layout = "spring", vsize = 9, esize = 15, maximum = 0.25,   title = "The Stable group v14")
qgraph(network_sig_group_2, labels = c("che", "rlx", "enr", "irr",  "dwn", "lnl"), negDashed = TRUE,  edge.labels = TRUE, layout = "spring", vsize = 9, esize = 15, maximum = 0.25,  title = "The Increase group v14")

# 3. Close the file
dev.off()


####Group 15####

# Models for the Stable group # 

model_che_1 <- lme(mood_cheerful ~ s_chr.l + s_rlx.l + s_enr.l + s_irr.l + s_dwn.l + s_lnl.l + id_time, random=list(idtw = ~1, subjno = pdDiag(~ 1 + id_time + s_chr.l + s_rlx.l  + s_enr.l + s_irr.l + s_dwn.l + s_lnl.l)), correlation = corCAR1(form = ~ id_time | idtw / subjno), data=my_data_complete, na.action=na.omit, control=list(opt="optim"), subset=group15=="1")
mat_che_1 <- matrix(as.vector(fixed.effects(model_che_1))[c(2:7)], 6, 1)
model_rlx_1 <- lme(mood_relaxed ~ s_chr.l + s_rlx.l + s_enr.l + s_irr.l + s_dwn.l + s_lnl.l + id_time, random=list(idtw = ~1, subjno = pdDiag(~ 1 + id_time + s_chr.l + s_rlx.l  + s_enr.l + s_irr.l + s_dwn.l + s_lnl.l)), correlation = corCAR1(form = ~ id_time | idtw / subjno), data=my_data_complete, na.action=na.omit, control=list(opt="optim"), subset=group15=="1")
mat_rlx_1 <- matrix(as.vector(fixed.effects(model_rlx_1))[c(2:7)], 6, 1)
model_enr_1 <- lme(phy_energy ~ s_chr.l + s_rlx.l + s_enr.l + s_irr.l + s_dwn.l + s_lnl.l + id_time, random=list(idtw = ~1, subjno = pdDiag(~ 1 + id_time + s_chr.l + s_rlx.l  + s_enr.l + s_irr.l + s_dwn.l + s_lnl.l)), correlation = corCAR1(form = ~ id_time | idtw / subjno), data=my_data_complete, na.action=na.omit, control=list(opt="optim"), subset=group15=="1")
mat_enr_1 <- matrix(as.vector(fixed.effects(model_enr_1))[c(2:7)], 6, 1)
model_irr_1 <- lme(mood_irritat ~ s_chr.l + s_rlx.l + s_enr.l + s_irr.l + s_dwn.l + s_lnl.l + id_time, random=list(idtw = ~1, subjno = pdDiag(~ 1 + id_time + s_chr.l + s_rlx.l  + s_enr.l + s_irr.l + s_dwn.l + s_lnl.l)), correlation = corCAR1(form = ~ id_time | idtw / subjno), data=my_data_complete, na.action=na.omit, control=list(opt="optim"), subset=group15=="1")
mat_irr_1 <- matrix(as.vector(fixed.effects(model_irr_1))[c(2:7)], 6, 1)
model_dwn_1 <- lme(mood_down ~ s_chr.l + s_rlx.l + s_enr.l + s_irr.l + s_dwn.l + s_lnl.l + id_time, random=list(idtw = ~1, subjno = pdDiag(~ 1 + id_time + s_chr.l + s_rlx.l  + s_enr.l + s_irr.l + s_dwn.l + s_lnl.l)), correlation = corCAR1(form = ~ id_time | idtw / subjno), data=my_data_complete, na.action=na.omit, control=list(opt="optim"), subset=group15=="1")
mat_dwn_1 <- matrix(as.vector(fixed.effects(model_dwn_1))[c(2:7)], 6, 1)
model_lnl_1 <- lme(mood_lonely ~ s_chr.l + s_rlx.l + s_enr.l + s_irr.l + s_dwn.l + s_lnl.l + id_time, random=list(idtw = ~1, subjno = pdDiag(~ 1 + id_time + s_chr.l + s_rlx.l  + s_enr.l + s_irr.l + s_dwn.l + s_lnl.l)), correlation = corCAR1(form = ~ id_time | idtw / subjno), data=my_data_complete, na.action=na.omit, control=list(opt="optim"), subset=group15=="1")
mat_lnl_1 <- matrix(as.vector(fixed.effects(model_lnl_1))[c(2:7)], 6, 1)


##### And now creating the networks with only significant paths ## 

mat_sig_che_1 <- as.data.frame(coef(summary(model_che_1))[2:7, c("Value", "p-value")])
mat_sig_che_1$Value[mat_sig_che_1$`p-value` >= 0.05 ] <- 0 
mat_sig_rlx_1 <- as.data.frame(coef(summary(model_rlx_1))[2:7, c("Value", "p-value")])
mat_sig_rlx_1$Value[mat_sig_rlx_1$`p-value` >= 0.05 ] <- 0 
mat_sig_enr_1 <- as.data.frame(coef(summary(model_enr_1))[2:7, c("Value", "p-value")])
mat_sig_enr_1$Value[mat_sig_enr_1$`p-value` >= 0.05 ] <- 0 
mat_sig_irr_1 <- as.data.frame(coef(summary(model_irr_1))[2:7, c("Value", "p-value")])
mat_sig_irr_1$Value[mat_sig_irr_1$`p-value` >= 0.05 ] <- 0 
mat_sig_dwn_1 <- as.data.frame(coef(summary(model_dwn_1))[2:7, c("Value", "p-value")])
mat_sig_dwn_1$Value[mat_sig_dwn_1$`p-value` >= 0.05 ] <- 0 
mat_sig_lnl_1 <- as.data.frame(coef(summary(model_lnl_1))[2:7, c("Value", "p-value")])
mat_sig_lnl_1$Value[mat_sig_lnl_1$`p-value` >= 0.05 ] <- 0 

network_sig_group_1 <- cbind(mat_sig_che_1[,1], mat_sig_rlx_1[,1], mat_sig_enr_1[,1], mat_sig_irr_1[,1], mat_sig_dwn_1[,1], mat_sig_lnl_1[,1])

# Models for the Increase group # 

model_che_2 <- lme(mood_cheerful ~ s_chr.l + s_rlx.l + s_enr.l + s_irr.l + s_dwn.l + s_lnl.l + id_time, random=list(idtw = ~1, subjno = pdDiag(~ 1 + id_time + s_chr.l + s_rlx.l  + s_enr.l + s_irr.l + s_dwn.l + s_lnl.l)), correlation = corCAR1(form = ~ id_time | idtw / subjno), data=my_data_complete, na.action=na.omit, control=list(opt="optim"), subset=group15=="3")
mat_che_2 <- matrix(as.vector(fixed.effects(model_che_2))[c(2:7)], 6, 1)
model_rlx_2 <- lme(mood_relaxed ~ s_chr.l + s_rlx.l + s_enr.l + s_irr.l + s_dwn.l + s_lnl.l + id_time, random=list(idtw = ~1, subjno = pdDiag(~ 1 + id_time + s_chr.l + s_rlx.l  + s_enr.l + s_irr.l + s_dwn.l + s_lnl.l)), correlation = corCAR1(form = ~ id_time | idtw / subjno), data=my_data_complete, na.action=na.omit, control=list(opt="optim"), subset=group15=="3")
mat_rlx_2 <- matrix(as.vector(fixed.effects(model_rlx_2))[c(2:7)], 6, 1)
model_enr_2 <- lme(phy_energy ~ s_chr.l + s_rlx.l + s_enr.l + s_irr.l + s_dwn.l + s_lnl.l + id_time, random=list(idtw = ~1, subjno = pdDiag(~ 1 + id_time + s_chr.l + s_rlx.l  + s_enr.l + s_irr.l + s_dwn.l + s_lnl.l)), correlation = corCAR1(form = ~ id_time | idtw / subjno), data=my_data_complete, na.action=na.omit, control=list(opt="optim"), subset=group15=="3")
mat_enr_2 <- matrix(as.vector(fixed.effects(model_enr_2))[c(2:7)], 6, 1)
model_irr_2 <- lme(mood_irritat ~ s_chr.l + s_rlx.l + s_enr.l + s_irr.l + s_dwn.l + s_lnl.l + id_time, random=list(idtw = ~1, subjno = pdDiag(~ 1 + id_time + s_chr.l + s_rlx.l  + s_enr.l + s_irr.l + s_dwn.l + s_lnl.l)), correlation = corCAR1(form = ~ id_time | idtw / subjno), data=my_data_complete, na.action=na.omit, control=list(opt="optim"), subset=group15=="3")
mat_irr_2 <- matrix(as.vector(fixed.effects(model_irr_2))[c(2:7)], 6, 1)
model_dwn_2 <- lme(mood_down ~ s_chr.l + s_rlx.l + s_enr.l + s_irr.l + s_dwn.l + s_lnl.l + id_time, random=list(idtw = ~1, subjno = pdDiag(~ 1 + id_time + s_chr.l + s_rlx.l  + s_enr.l + s_irr.l + s_dwn.l + s_lnl.l)), correlation = corCAR1(form = ~ id_time | idtw / subjno), data=my_data_complete, na.action=na.omit, control=list(opt="optim"), subset=group15=="3")
mat_dwn_2 <- matrix(as.vector(fixed.effects(model_dwn_2))[c(2:7)], 6, 1)
model_lnl_2 <- lme(mood_lonely ~ s_chr.l + s_rlx.l + s_enr.l + s_irr.l + s_dwn.l + s_lnl.l + id_time, random=list(idtw = ~1, subjno = pdDiag(~ 1 + id_time + s_chr.l + s_rlx.l  + s_enr.l + s_irr.l + s_dwn.l + s_lnl.l)), correlation = corCAR1(form = ~ id_time | idtw / subjno), data=my_data_complete, na.action=na.omit, control=list(opt="optim"), subset=group15=="3")
mat_lnl_2 <- matrix(as.vector(fixed.effects(model_lnl_2))[c(2:7)], 6, 1)
network_group_2 <- (cbind(mat_che_2, mat_rlx_2,  mat_enr_2, mat_irr_2, mat_dwn_2, mat_lnl_2))

##### And now creating the networks with only significant paths ## 

mat_sig_che_2 <- as.data.frame(coef(summary(model_che_2))[2:7, c("Value", "p-value")])
mat_sig_che_2$Value[mat_sig_che_2$`p-value` >= 0.05 ] <- 0 
mat_sig_rlx_2 <- as.data.frame(coef(summary(model_rlx_2))[2:7, c("Value", "p-value")])
mat_sig_rlx_2$Value[mat_sig_rlx_2$`p-value` >= 0.05 ] <- 0 
mat_sig_enr_2 <- as.data.frame(coef(summary(model_enr_2))[2:7, c("Value", "p-value")])
mat_sig_enr_2$Value[mat_sig_enr_2$`p-value` >= 0.05 ] <- 0 
mat_sig_irr_2 <- as.data.frame(coef(summary(model_irr_2))[2:7, c("Value", "p-value")])
mat_sig_irr_2$Value[mat_sig_irr_2$`p-value` >= 0.05 ] <- 0 
mat_sig_dwn_2 <- as.data.frame(coef(summary(model_dwn_2))[2:7, c("Value", "p-value")])
mat_sig_dwn_2$Value[mat_sig_dwn_2$`p-value` >= 0.05 ] <- 0 
mat_sig_lnl_2 <- as.data.frame(coef(summary(model_lnl_2))[2:7, c("Value", "p-value")])
mat_sig_lnl_2$Value[mat_sig_lnl_2$`p-value` >= 0.05 ] <- 0 

network_sig_group_2 <- (cbind(mat_sig_che_2[,1], mat_sig_rlx_2[,1],  mat_sig_enr_2[,1], mat_sig_irr_2[,1], mat_sig_dwn_2[,1], mat_sig_lnl_2[,1]))

# Networks  # 


# 1. Open  file
tiff("networks_grouping15.tif", width= 1200, height= 600)
# 2. Create the plot
layout(t(1:2))
qgraph(network_sig_group_1, labels = c("che", "rlx", "enr", "irr", "dwn", "lnl"), negDashed = TRUE, edge.labels = TRUE, layout = "spring", vsize = 9, esize = 15, maximum = 0.25,   title = "The Stable group v15")
qgraph(network_sig_group_2, labels = c("che", "rlx", "enr", "irr",  "dwn", "lnl"), negDashed = TRUE,  edge.labels = TRUE, layout = "spring", vsize = 9, esize = 15, maximum = 0.25,  title = "The Increase group v15")

# 3. Close the file
dev.off()


####Group 16####

# Models for the Stable group # 

model_che_1 <- lme(mood_cheerful ~ s_chr.l + s_rlx.l + s_enr.l + s_irr.l + s_dwn.l + s_lnl.l + id_time, random=list(idtw = ~1, subjno = pdDiag(~ 1 + id_time + s_chr.l + s_rlx.l  + s_enr.l + s_irr.l + s_dwn.l + s_lnl.l)), correlation = corCAR1(form = ~ id_time | idtw / subjno), data=my_data_complete, na.action=na.omit, control=list(opt="optim"), subset=group16=="1")
mat_che_1 <- matrix(as.vector(fixed.effects(model_che_1))[c(2:7)], 6, 1)
model_rlx_1 <- lme(mood_relaxed ~ s_chr.l + s_rlx.l + s_enr.l + s_irr.l + s_dwn.l + s_lnl.l + id_time, random=list(idtw = ~1, subjno = pdDiag(~ 1 + id_time + s_chr.l + s_rlx.l  + s_enr.l + s_irr.l + s_dwn.l + s_lnl.l)), correlation = corCAR1(form = ~ id_time | idtw / subjno), data=my_data_complete, na.action=na.omit, control=list(opt="optim"), subset=group16=="1")
mat_rlx_1 <- matrix(as.vector(fixed.effects(model_rlx_1))[c(2:7)], 6, 1)
model_enr_1 <- lme(phy_energy ~ s_chr.l + s_rlx.l + s_enr.l + s_irr.l + s_dwn.l + s_lnl.l + id_time, random=list(idtw = ~1, subjno = pdDiag(~ 1 + id_time + s_chr.l + s_rlx.l  + s_enr.l + s_irr.l + s_dwn.l + s_lnl.l)), correlation = corCAR1(form = ~ id_time | idtw / subjno), data=my_data_complete, na.action=na.omit, control=list(opt="optim"), subset=group16=="1")
mat_enr_1 <- matrix(as.vector(fixed.effects(model_enr_1))[c(2:7)], 6, 1)
model_irr_1 <- lme(mood_irritat ~ s_chr.l + s_rlx.l + s_enr.l + s_irr.l + s_dwn.l + s_lnl.l + id_time, random=list(idtw = ~1, subjno = pdDiag(~ 1 + id_time + s_chr.l + s_rlx.l  + s_enr.l + s_irr.l + s_dwn.l + s_lnl.l)), correlation = corCAR1(form = ~ id_time | idtw / subjno), data=my_data_complete, na.action=na.omit, control=list(opt="optim"), subset=group16=="1")
mat_irr_1 <- matrix(as.vector(fixed.effects(model_irr_1))[c(2:7)], 6, 1)
model_dwn_1 <- lme(mood_down ~ s_chr.l + s_rlx.l + s_enr.l + s_irr.l + s_dwn.l + s_lnl.l + id_time, random=list(idtw = ~1, subjno = pdDiag(~ 1 + id_time + s_chr.l + s_rlx.l  + s_enr.l + s_irr.l + s_dwn.l + s_lnl.l)), correlation = corCAR1(form = ~ id_time | idtw / subjno), data=my_data_complete, na.action=na.omit, control=list(opt="optim"), subset=group16=="1")
mat_dwn_1 <- matrix(as.vector(fixed.effects(model_dwn_1))[c(2:7)], 6, 1)
model_lnl_1 <- lme(mood_lonely ~ s_chr.l + s_rlx.l + s_enr.l + s_irr.l + s_dwn.l + s_lnl.l + id_time, random=list(idtw = ~1, subjno = pdDiag(~ 1 + id_time + s_chr.l + s_rlx.l  + s_enr.l + s_irr.l + s_dwn.l + s_lnl.l)), correlation = corCAR1(form = ~ id_time | idtw / subjno), data=my_data_complete, na.action=na.omit, control=list(opt="optim"), subset=group16=="1")
mat_lnl_1 <- matrix(as.vector(fixed.effects(model_lnl_1))[c(2:7)], 6, 1)


##### And now creating the networks with only significant paths ## 

mat_sig_che_1 <- as.data.frame(coef(summary(model_che_1))[2:7, c("Value", "p-value")])
mat_sig_che_1$Value[mat_sig_che_1$`p-value` >= 0.05 ] <- 0 
mat_sig_rlx_1 <- as.data.frame(coef(summary(model_rlx_1))[2:7, c("Value", "p-value")])
mat_sig_rlx_1$Value[mat_sig_rlx_1$`p-value` >= 0.05 ] <- 0 
mat_sig_enr_1 <- as.data.frame(coef(summary(model_enr_1))[2:7, c("Value", "p-value")])
mat_sig_enr_1$Value[mat_sig_enr_1$`p-value` >= 0.05 ] <- 0 
mat_sig_irr_1 <- as.data.frame(coef(summary(model_irr_1))[2:7, c("Value", "p-value")])
mat_sig_irr_1$Value[mat_sig_irr_1$`p-value` >= 0.05 ] <- 0 
mat_sig_dwn_1 <- as.data.frame(coef(summary(model_dwn_1))[2:7, c("Value", "p-value")])
mat_sig_dwn_1$Value[mat_sig_dwn_1$`p-value` >= 0.05 ] <- 0 
mat_sig_lnl_1 <- as.data.frame(coef(summary(model_lnl_1))[2:7, c("Value", "p-value")])
mat_sig_lnl_1$Value[mat_sig_lnl_1$`p-value` >= 0.05 ] <- 0 

network_sig_group_1 <- cbind(mat_sig_che_1[,1], mat_sig_rlx_1[,1], mat_sig_enr_1[,1], mat_sig_irr_1[,1], mat_sig_dwn_1[,1], mat_sig_lnl_1[,1])

# Models for the Increase group # 

model_che_2 <- lme(mood_cheerful ~ s_chr.l + s_rlx.l + s_enr.l + s_irr.l + s_dwn.l + s_lnl.l + id_time, random=list(idtw = ~1, subjno = pdDiag(~ 1 + id_time + s_chr.l + s_rlx.l  + s_enr.l + s_irr.l + s_dwn.l + s_lnl.l)), correlation = corCAR1(form = ~ id_time | idtw / subjno), data=my_data_complete, na.action=na.omit, control=list(opt="optim"), subset=group16=="3")
mat_che_2 <- matrix(as.vector(fixed.effects(model_che_2))[c(2:7)], 6, 1)
model_rlx_2 <- lme(mood_relaxed ~ s_chr.l + s_rlx.l + s_enr.l + s_irr.l + s_dwn.l + s_lnl.l + id_time, random=list(idtw = ~1, subjno = pdDiag(~ 1 + id_time + s_chr.l + s_rlx.l  + s_enr.l + s_irr.l + s_dwn.l + s_lnl.l)), correlation = corCAR1(form = ~ id_time | idtw / subjno), data=my_data_complete, na.action=na.omit, control=list(opt="optim"), subset=group16=="3")
mat_rlx_2 <- matrix(as.vector(fixed.effects(model_rlx_2))[c(2:7)], 6, 1)
model_enr_2 <- lme(phy_energy ~ s_chr.l + s_rlx.l + s_enr.l + s_irr.l + s_dwn.l + s_lnl.l + id_time, random=list(idtw = ~1, subjno = pdDiag(~ 1 + id_time + s_chr.l + s_rlx.l  + s_enr.l + s_irr.l + s_dwn.l + s_lnl.l)), correlation = corCAR1(form = ~ id_time | idtw / subjno), data=my_data_complete, na.action=na.omit, control=list(opt="optim"), subset=group16=="3")
mat_enr_2 <- matrix(as.vector(fixed.effects(model_enr_2))[c(2:7)], 6, 1)
model_irr_2 <- lme(mood_irritat ~ s_chr.l + s_rlx.l + s_enr.l + s_irr.l + s_dwn.l + s_lnl.l + id_time, random=list(idtw = ~1, subjno = pdDiag(~ 1 + id_time + s_chr.l + s_rlx.l  + s_enr.l + s_irr.l + s_dwn.l + s_lnl.l)), correlation = corCAR1(form = ~ id_time | idtw / subjno), data=my_data_complete, na.action=na.omit, control=list(opt="optim"), subset=group16=="3")
mat_irr_2 <- matrix(as.vector(fixed.effects(model_irr_2))[c(2:7)], 6, 1)
model_dwn_2 <- lme(mood_down ~ s_chr.l + s_rlx.l + s_enr.l + s_irr.l + s_dwn.l + s_lnl.l + id_time, random=list(idtw = ~1, subjno = pdDiag(~ 1 + id_time + s_chr.l + s_rlx.l  + s_enr.l + s_irr.l + s_dwn.l + s_lnl.l)), correlation = corCAR1(form = ~ id_time | idtw / subjno), data=my_data_complete, na.action=na.omit, control=list(opt="optim"), subset=group16=="3")
mat_dwn_2 <- matrix(as.vector(fixed.effects(model_dwn_2))[c(2:7)], 6, 1)
model_lnl_2 <- lme(mood_lonely ~ s_chr.l + s_rlx.l + s_enr.l + s_irr.l + s_dwn.l + s_lnl.l + id_time, random=list(idtw = ~1, subjno = pdDiag(~ 1 + id_time + s_chr.l + s_rlx.l  + s_enr.l + s_irr.l + s_dwn.l + s_lnl.l)), correlation = corCAR1(form = ~ id_time | idtw / subjno), data=my_data_complete, na.action=na.omit, control=list(opt="optim"), subset=group16=="3")
mat_lnl_2 <- matrix(as.vector(fixed.effects(model_lnl_2))[c(2:7)], 6, 1)
network_group_2 <- (cbind(mat_che_2, mat_rlx_2,  mat_enr_2, mat_irr_2, mat_dwn_2, mat_lnl_2))

##### And now creating the networks with only significant paths ## 

mat_sig_che_2 <- as.data.frame(coef(summary(model_che_2))[2:7, c("Value", "p-value")])
mat_sig_che_2$Value[mat_sig_che_2$`p-value` >= 0.05 ] <- 0 
mat_sig_rlx_2 <- as.data.frame(coef(summary(model_rlx_2))[2:7, c("Value", "p-value")])
mat_sig_rlx_2$Value[mat_sig_rlx_2$`p-value` >= 0.05 ] <- 0 
mat_sig_enr_2 <- as.data.frame(coef(summary(model_enr_2))[2:7, c("Value", "p-value")])
mat_sig_enr_2$Value[mat_sig_enr_2$`p-value` >= 0.05 ] <- 0 
mat_sig_irr_2 <- as.data.frame(coef(summary(model_irr_2))[2:7, c("Value", "p-value")])
mat_sig_irr_2$Value[mat_sig_irr_2$`p-value` >= 0.05 ] <- 0 
mat_sig_dwn_2 <- as.data.frame(coef(summary(model_dwn_2))[2:7, c("Value", "p-value")])
mat_sig_dwn_2$Value[mat_sig_dwn_2$`p-value` >= 0.05 ] <- 0 
mat_sig_lnl_2 <- as.data.frame(coef(summary(model_lnl_2))[2:7, c("Value", "p-value")])
mat_sig_lnl_2$Value[mat_sig_lnl_2$`p-value` >= 0.05 ] <- 0 

network_sig_group_2 <- (cbind(mat_sig_che_2[,1], mat_sig_rlx_2[,1],  mat_sig_enr_2[,1], mat_sig_irr_2[,1], mat_sig_dwn_2[,1], mat_sig_lnl_2[,1]))

# Networks  # 


# 1. Open  file
tiff("networks_grouping16.tif", width= 1200, height= 600)
# 2. Create the plot
layout(t(1:2))
qgraph(network_sig_group_1, labels = c("che", "rlx", "enr", "irr", "dwn", "lnl"), negDashed = TRUE, edge.labels = TRUE, layout = "spring", vsize = 9, esize = 15, maximum = 0.25,   title = "The Stable group v16")
qgraph(network_sig_group_2, labels = c("che", "rlx", "enr", "irr",  "dwn", "lnl"), negDashed = TRUE,  edge.labels = TRUE, layout = "spring", vsize = 9, esize = 15, maximum = 0.25,  title = "The Increase group v16")

# 3. Close the file
dev.off()

####Group 17####

# Models for the Stable group # 

model_che_1 <- lme(mood_cheerful ~ s_chr.l + s_rlx.l + s_enr.l + s_irr.l + s_dwn.l + s_lnl.l + id_time, random=list(idtw = ~1, subjno = pdDiag(~ 1 + id_time + s_chr.l + s_rlx.l  + s_enr.l + s_irr.l + s_dwn.l + s_lnl.l)), correlation = corCAR1(form = ~ id_time | idtw / subjno), data=my_data_complete, na.action=na.omit, control=list(opt="optim"), subset=group17=="1")
mat_che_1 <- matrix(as.vector(fixed.effects(model_che_1))[c(2:7)], 6, 1)
model_rlx_1 <- lme(mood_relaxed ~ s_chr.l + s_rlx.l + s_enr.l + s_irr.l + s_dwn.l + s_lnl.l + id_time, random=list(idtw = ~1, subjno = pdDiag(~ 1 + id_time + s_chr.l + s_rlx.l  + s_enr.l + s_irr.l + s_dwn.l + s_lnl.l)), correlation = corCAR1(form = ~ id_time | idtw / subjno), data=my_data_complete, na.action=na.omit, control=list(opt="optim"), subset=group17=="1")
mat_rlx_1 <- matrix(as.vector(fixed.effects(model_rlx_1))[c(2:7)], 6, 1)
model_enr_1 <- lme(phy_energy ~ s_chr.l + s_rlx.l + s_enr.l + s_irr.l + s_dwn.l + s_lnl.l + id_time, random=list(idtw = ~1, subjno = pdDiag(~ 1 + id_time + s_chr.l + s_rlx.l  + s_enr.l + s_irr.l + s_dwn.l + s_lnl.l)), correlation = corCAR1(form = ~ id_time | idtw / subjno), data=my_data_complete, na.action=na.omit, control=list(opt="optim"), subset=group17=="1")
mat_enr_1 <- matrix(as.vector(fixed.effects(model_enr_1))[c(2:7)], 6, 1)
model_irr_1 <- lme(mood_irritat ~ s_chr.l + s_rlx.l + s_enr.l + s_irr.l + s_dwn.l + s_lnl.l + id_time, random=list(idtw = ~1, subjno = pdDiag(~ 1 + id_time + s_chr.l + s_rlx.l  + s_enr.l + s_irr.l + s_dwn.l + s_lnl.l)), correlation = corCAR1(form = ~ id_time | idtw / subjno), data=my_data_complete, na.action=na.omit, control=list(opt="optim"), subset=group17=="1")
mat_irr_1 <- matrix(as.vector(fixed.effects(model_irr_1))[c(2:7)], 6, 1)
model_dwn_1 <- lme(mood_down ~ s_chr.l + s_rlx.l + s_enr.l + s_irr.l + s_dwn.l + s_lnl.l + id_time, random=list(idtw = ~1, subjno = pdDiag(~ 1 + id_time + s_chr.l + s_rlx.l  + s_enr.l + s_irr.l + s_dwn.l + s_lnl.l)), correlation = corCAR1(form = ~ id_time | idtw / subjno), data=my_data_complete, na.action=na.omit, control=list(opt="optim"), subset=group17=="1")
mat_dwn_1 <- matrix(as.vector(fixed.effects(model_dwn_1))[c(2:7)], 6, 1)
model_lnl_1 <- lme(mood_lonely ~ s_chr.l + s_rlx.l + s_enr.l + s_irr.l + s_dwn.l + s_lnl.l + id_time, random=list(idtw = ~1, subjno = pdDiag(~ 1 + id_time + s_chr.l + s_rlx.l  + s_enr.l + s_irr.l + s_dwn.l + s_lnl.l)), correlation = corCAR1(form = ~ id_time | idtw / subjno), data=my_data_complete, na.action=na.omit, control=list(opt="optim"), subset=group17=="1")
mat_lnl_1 <- matrix(as.vector(fixed.effects(model_lnl_1))[c(2:7)], 6, 1)


##### And now creating the networks with only significant paths ## 

mat_sig_che_1 <- as.data.frame(coef(summary(model_che_1))[2:7, c("Value", "p-value")])
mat_sig_che_1$Value[mat_sig_che_1$`p-value` >= 0.05 ] <- 0 
mat_sig_rlx_1 <- as.data.frame(coef(summary(model_rlx_1))[2:7, c("Value", "p-value")])
mat_sig_rlx_1$Value[mat_sig_rlx_1$`p-value` >= 0.05 ] <- 0 
mat_sig_enr_1 <- as.data.frame(coef(summary(model_enr_1))[2:7, c("Value", "p-value")])
mat_sig_enr_1$Value[mat_sig_enr_1$`p-value` >= 0.05 ] <- 0 
mat_sig_irr_1 <- as.data.frame(coef(summary(model_irr_1))[2:7, c("Value", "p-value")])
mat_sig_irr_1$Value[mat_sig_irr_1$`p-value` >= 0.05 ] <- 0 
mat_sig_dwn_1 <- as.data.frame(coef(summary(model_dwn_1))[2:7, c("Value", "p-value")])
mat_sig_dwn_1$Value[mat_sig_dwn_1$`p-value` >= 0.05 ] <- 0 
mat_sig_lnl_1 <- as.data.frame(coef(summary(model_lnl_1))[2:7, c("Value", "p-value")])
mat_sig_lnl_1$Value[mat_sig_lnl_1$`p-value` >= 0.05 ] <- 0 

network_sig_group_1 <- cbind(mat_sig_che_1[,1], mat_sig_rlx_1[,1], mat_sig_enr_1[,1], mat_sig_irr_1[,1], mat_sig_dwn_1[,1], mat_sig_lnl_1[,1])

# Models for the Increase group # 

model_che_2 <- lme(mood_cheerful ~ s_chr.l + s_rlx.l + s_enr.l + s_irr.l + s_dwn.l + s_lnl.l + id_time, random=list(idtw = ~1, subjno = pdDiag(~ 1 + id_time + s_chr.l + s_rlx.l  + s_enr.l + s_irr.l + s_dwn.l + s_lnl.l)), correlation = corCAR1(form = ~ id_time | idtw / subjno), data=my_data_complete, na.action=na.omit, control=list(opt="optim"), subset=group17=="3")
mat_che_2 <- matrix(as.vector(fixed.effects(model_che_2))[c(2:7)], 6, 1)
model_rlx_2 <- lme(mood_relaxed ~ s_chr.l + s_rlx.l + s_enr.l + s_irr.l + s_dwn.l + s_lnl.l + id_time, random=list(idtw = ~1, subjno = pdDiag(~ 1 + id_time + s_chr.l + s_rlx.l  + s_enr.l + s_irr.l + s_dwn.l + s_lnl.l)), correlation = corCAR1(form = ~ id_time | idtw / subjno), data=my_data_complete, na.action=na.omit, control=list(opt="optim"), subset=group17=="3")
mat_rlx_2 <- matrix(as.vector(fixed.effects(model_rlx_2))[c(2:7)], 6, 1)
model_enr_2 <- lme(phy_energy ~ s_chr.l + s_rlx.l + s_enr.l + s_irr.l + s_dwn.l + s_lnl.l + id_time, random=list(idtw = ~1, subjno = pdDiag(~ 1 + id_time + s_chr.l + s_rlx.l  + s_enr.l + s_irr.l + s_dwn.l + s_lnl.l)), correlation = corCAR1(form = ~ id_time | idtw / subjno), data=my_data_complete, na.action=na.omit, control=list(opt="optim"), subset=group17=="3")
mat_enr_2 <- matrix(as.vector(fixed.effects(model_enr_2))[c(2:7)], 6, 1)
model_irr_2 <- lme(mood_irritat ~ s_chr.l + s_rlx.l + s_enr.l + s_irr.l + s_dwn.l + s_lnl.l + id_time, random=list(idtw = ~1, subjno = pdDiag(~ 1 + id_time + s_chr.l + s_rlx.l  + s_enr.l + s_irr.l + s_dwn.l + s_lnl.l)), correlation = corCAR1(form = ~ id_time | idtw / subjno), data=my_data_complete, na.action=na.omit, control=list(opt="optim"), subset=group17=="3")
mat_irr_2 <- matrix(as.vector(fixed.effects(model_irr_2))[c(2:7)], 6, 1)
model_dwn_2 <- lme(mood_down ~ s_chr.l + s_rlx.l + s_enr.l + s_irr.l + s_dwn.l + s_lnl.l + id_time, random=list(idtw = ~1, subjno = pdDiag(~ 1 + id_time + s_chr.l + s_rlx.l  + s_enr.l + s_irr.l + s_dwn.l + s_lnl.l)), correlation = corCAR1(form = ~ id_time | idtw / subjno), data=my_data_complete, na.action=na.omit, control=list(opt="optim"), subset=group17=="3")
mat_dwn_2 <- matrix(as.vector(fixed.effects(model_dwn_2))[c(2:7)], 6, 1)
model_lnl_2 <- lme(mood_lonely ~ s_chr.l + s_rlx.l + s_enr.l + s_irr.l + s_dwn.l + s_lnl.l + id_time, random=list(idtw = ~1, subjno = pdDiag(~ 1 + id_time + s_chr.l + s_rlx.l  + s_enr.l + s_irr.l + s_dwn.l + s_lnl.l)), correlation = corCAR1(form = ~ id_time | idtw / subjno), data=my_data_complete, na.action=na.omit, control=list(opt="optim"), subset=group17=="3")
mat_lnl_2 <- matrix(as.vector(fixed.effects(model_lnl_2))[c(2:7)], 6, 1)
network_group_2 <- (cbind(mat_che_2, mat_rlx_2,  mat_enr_2, mat_irr_2, mat_dwn_2, mat_lnl_2))

##### And now creating the networks with only significant paths ## 

mat_sig_che_2 <- as.data.frame(coef(summary(model_che_2))[2:7, c("Value", "p-value")])
mat_sig_che_2$Value[mat_sig_che_2$`p-value` >= 0.05 ] <- 0 
mat_sig_rlx_2 <- as.data.frame(coef(summary(model_rlx_2))[2:7, c("Value", "p-value")])
mat_sig_rlx_2$Value[mat_sig_rlx_2$`p-value` >= 0.05 ] <- 0 
mat_sig_enr_2 <- as.data.frame(coef(summary(model_enr_2))[2:7, c("Value", "p-value")])
mat_sig_enr_2$Value[mat_sig_enr_2$`p-value` >= 0.05 ] <- 0 
mat_sig_irr_2 <- as.data.frame(coef(summary(model_irr_2))[2:7, c("Value", "p-value")])
mat_sig_irr_2$Value[mat_sig_irr_2$`p-value` >= 0.05 ] <- 0 
mat_sig_dwn_2 <- as.data.frame(coef(summary(model_dwn_2))[2:7, c("Value", "p-value")])
mat_sig_dwn_2$Value[mat_sig_dwn_2$`p-value` >= 0.05 ] <- 0 
mat_sig_lnl_2 <- as.data.frame(coef(summary(model_lnl_2))[2:7, c("Value", "p-value")])
mat_sig_lnl_2$Value[mat_sig_lnl_2$`p-value` >= 0.05 ] <- 0 

network_sig_group_2 <- (cbind(mat_sig_che_2[,1], mat_sig_rlx_2[,1],  mat_sig_enr_2[,1], mat_sig_irr_2[,1], mat_sig_dwn_2[,1], mat_sig_lnl_2[,1]))

# Networks  # 

# 1. Open  file
tiff("networks_grouping17.tif", width= 1200, height= 600)
# 2. Create the plot
layout(t(1:2))
qgraph(network_sig_group_1, labels = c("che", "rlx", "enr", "irr", "dwn", "lnl"), negDashed = TRUE, edge.labels = TRUE, layout = "spring", vsize = 9, esize = 15, maximum = 0.25,   title = "The Stable group v17")
qgraph(network_sig_group_2, labels = c("che", "rlx", "enr", "irr",  "dwn", "lnl"), negDashed = TRUE,  edge.labels = TRUE, layout = "spring", vsize = 9, esize = 15, maximum = 0.25,  title = "The Increase group v17")

# 3. Close the file
dev.off()

####Group 18####

# Models for the Stable group # 

model_che_1 <- lme(mood_cheerful ~ s_chr.l + s_rlx.l + s_enr.l + s_irr.l + s_dwn.l + s_lnl.l + id_time, random=list(idtw = ~1, subjno = pdDiag(~ 1 + id_time + s_chr.l + s_rlx.l  + s_enr.l + s_irr.l + s_dwn.l + s_lnl.l)), correlation = corCAR1(form = ~ id_time | idtw / subjno), data=my_data_complete, na.action=na.omit, control=list(opt="optim"), subset=group18=="1")
mat_che_1 <- matrix(as.vector(fixed.effects(model_che_1))[c(2:7)], 6, 1)
model_rlx_1 <- lme(mood_relaxed ~ s_chr.l + s_rlx.l + s_enr.l + s_irr.l + s_dwn.l + s_lnl.l + id_time, random=list(idtw = ~1, subjno = pdDiag(~ 1 + id_time + s_chr.l + s_rlx.l  + s_enr.l + s_irr.l + s_dwn.l + s_lnl.l)), correlation = corCAR1(form = ~ id_time | idtw / subjno), data=my_data_complete, na.action=na.omit, control=list(opt="optim"), subset=group18=="1")
mat_rlx_1 <- matrix(as.vector(fixed.effects(model_rlx_1))[c(2:7)], 6, 1)
model_enr_1 <- lme(phy_energy ~ s_chr.l + s_rlx.l + s_enr.l + s_irr.l + s_dwn.l + s_lnl.l + id_time, random=list(idtw = ~1, subjno = pdDiag(~ 1 + id_time + s_chr.l + s_rlx.l  + s_enr.l + s_irr.l + s_dwn.l + s_lnl.l)), correlation = corCAR1(form = ~ id_time | idtw / subjno), data=my_data_complete, na.action=na.omit, control=list(opt="optim"), subset=group18=="1")
mat_enr_1 <- matrix(as.vector(fixed.effects(model_enr_1))[c(2:7)], 6, 1)
model_irr_1 <- lme(mood_irritat ~ s_chr.l + s_rlx.l + s_enr.l + s_irr.l + s_dwn.l + s_lnl.l + id_time, random=list(idtw = ~1, subjno = pdDiag(~ 1 + id_time + s_chr.l + s_rlx.l  + s_enr.l + s_irr.l + s_dwn.l + s_lnl.l)), correlation = corCAR1(form = ~ id_time | idtw / subjno), data=my_data_complete, na.action=na.omit, control=list(opt="optim"), subset=group18=="1")
mat_irr_1 <- matrix(as.vector(fixed.effects(model_irr_1))[c(2:7)], 6, 1)
model_dwn_1 <- lme(mood_down ~ s_chr.l + s_rlx.l + s_enr.l + s_irr.l + s_dwn.l + s_lnl.l + id_time, random=list(idtw = ~1, subjno = pdDiag(~ 1 + id_time + s_chr.l + s_rlx.l  + s_enr.l + s_irr.l + s_dwn.l + s_lnl.l)), correlation = corCAR1(form = ~ id_time | idtw / subjno), data=my_data_complete, na.action=na.omit, control=list(opt="optim"), subset=group18=="1")
mat_dwn_1 <- matrix(as.vector(fixed.effects(model_dwn_1))[c(2:7)], 6, 1)
model_lnl_1 <- lme(mood_lonely ~ s_chr.l + s_rlx.l + s_enr.l + s_irr.l + s_dwn.l + s_lnl.l + id_time, random=list(idtw = ~1, subjno = pdDiag(~ 1 + id_time + s_chr.l + s_rlx.l  + s_enr.l + s_irr.l + s_dwn.l + s_lnl.l)), correlation = corCAR1(form = ~ id_time | idtw / subjno), data=my_data_complete, na.action=na.omit, control=list(opt="optim"), subset=group18=="1")
mat_lnl_1 <- matrix(as.vector(fixed.effects(model_lnl_1))[c(2:7)], 6, 1)


##### And now creating the networks with only significant paths ## 

mat_sig_che_1 <- as.data.frame(coef(summary(model_che_1))[2:7, c("Value", "p-value")])
mat_sig_che_1$Value[mat_sig_che_1$`p-value` >= 0.05 ] <- 0 
mat_sig_rlx_1 <- as.data.frame(coef(summary(model_rlx_1))[2:7, c("Value", "p-value")])
mat_sig_rlx_1$Value[mat_sig_rlx_1$`p-value` >= 0.05 ] <- 0 
mat_sig_enr_1 <- as.data.frame(coef(summary(model_enr_1))[2:7, c("Value", "p-value")])
mat_sig_enr_1$Value[mat_sig_enr_1$`p-value` >= 0.05 ] <- 0 
mat_sig_irr_1 <- as.data.frame(coef(summary(model_irr_1))[2:7, c("Value", "p-value")])
mat_sig_irr_1$Value[mat_sig_irr_1$`p-value` >= 0.05 ] <- 0 
mat_sig_dwn_1 <- as.data.frame(coef(summary(model_dwn_1))[2:7, c("Value", "p-value")])
mat_sig_dwn_1$Value[mat_sig_dwn_1$`p-value` >= 0.05 ] <- 0 
mat_sig_lnl_1 <- as.data.frame(coef(summary(model_lnl_1))[2:7, c("Value", "p-value")])
mat_sig_lnl_1$Value[mat_sig_lnl_1$`p-value` >= 0.05 ] <- 0 

network_sig_group_1 <- cbind(mat_sig_che_1[,1], mat_sig_rlx_1[,1], mat_sig_enr_1[,1], mat_sig_irr_1[,1], mat_sig_dwn_1[,1], mat_sig_lnl_1[,1])

# Models for the Increase group # 

model_che_2 <- lme(mood_cheerful ~ s_chr.l + s_rlx.l + s_enr.l + s_irr.l + s_dwn.l + s_lnl.l + id_time, random=list(idtw = ~1, subjno = pdDiag(~ 1 + id_time + s_chr.l + s_rlx.l  + s_enr.l + s_irr.l + s_dwn.l + s_lnl.l)), correlation = corCAR1(form = ~ id_time | idtw / subjno), data=my_data_complete, na.action=na.omit, control=list(opt="optim"), subset=group18=="3")
mat_che_2 <- matrix(as.vector(fixed.effects(model_che_2))[c(2:7)], 6, 1)
model_rlx_2 <- lme(mood_relaxed ~ s_chr.l + s_rlx.l + s_enr.l + s_irr.l + s_dwn.l + s_lnl.l + id_time, random=list(idtw = ~1, subjno = pdDiag(~ 1 + id_time + s_chr.l + s_rlx.l  + s_enr.l + s_irr.l + s_dwn.l + s_lnl.l)), correlation = corCAR1(form = ~ id_time | idtw / subjno), data=my_data_complete, na.action=na.omit, control=list(opt="optim"), subset=group18=="3")
mat_rlx_2 <- matrix(as.vector(fixed.effects(model_rlx_2))[c(2:7)], 6, 1)
model_enr_2 <- lme(phy_energy ~ s_chr.l + s_rlx.l + s_enr.l + s_irr.l + s_dwn.l + s_lnl.l + id_time, random=list(idtw = ~1, subjno = pdDiag(~ 1 + id_time + s_chr.l + s_rlx.l  + s_enr.l + s_irr.l + s_dwn.l + s_lnl.l)), correlation = corCAR1(form = ~ id_time | idtw / subjno), data=my_data_complete, na.action=na.omit, control=list(opt="optim"), subset=group18=="3")
mat_enr_2 <- matrix(as.vector(fixed.effects(model_enr_2))[c(2:7)], 6, 1)
model_irr_2 <- lme(mood_irritat ~ s_chr.l + s_rlx.l + s_enr.l + s_irr.l + s_dwn.l + s_lnl.l + id_time, random=list(idtw = ~1, subjno = pdDiag(~ 1 + id_time + s_chr.l + s_rlx.l  + s_enr.l + s_irr.l + s_dwn.l + s_lnl.l)), correlation = corCAR1(form = ~ id_time | idtw / subjno), data=my_data_complete, na.action=na.omit, control=list(opt="optim"), subset=group18=="3")
mat_irr_2 <- matrix(as.vector(fixed.effects(model_irr_2))[c(2:7)], 6, 1)
model_dwn_2 <- lme(mood_down ~ s_chr.l + s_rlx.l + s_enr.l + s_irr.l + s_dwn.l + s_lnl.l + id_time, random=list(idtw = ~1, subjno = pdDiag(~ 1 + id_time + s_chr.l + s_rlx.l  + s_enr.l + s_irr.l + s_dwn.l + s_lnl.l)), correlation = corCAR1(form = ~ id_time | idtw / subjno), data=my_data_complete, na.action=na.omit, control=list(opt="optim"), subset=group18=="3")
mat_dwn_2 <- matrix(as.vector(fixed.effects(model_dwn_2))[c(2:7)], 6, 1)
model_lnl_2 <- lme(mood_lonely ~ s_chr.l + s_rlx.l + s_enr.l + s_irr.l + s_dwn.l + s_lnl.l + id_time, random=list(idtw = ~1, subjno = pdDiag(~ 1 + id_time + s_chr.l + s_rlx.l  + s_enr.l + s_irr.l + s_dwn.l + s_lnl.l)), correlation = corCAR1(form = ~ id_time | idtw / subjno), data=my_data_complete, na.action=na.omit, control=list(opt="optim"), subset=group18=="3")
mat_lnl_2 <- matrix(as.vector(fixed.effects(model_lnl_2))[c(2:7)], 6, 1)
network_group_2 <- (cbind(mat_che_2, mat_rlx_2,  mat_enr_2, mat_irr_2, mat_dwn_2, mat_lnl_2))

##### And now creating the networks with only significant paths ## 

mat_sig_che_2 <- as.data.frame(coef(summary(model_che_2))[2:7, c("Value", "p-value")])
mat_sig_che_2$Value[mat_sig_che_2$`p-value` >= 0.05 ] <- 0 
mat_sig_rlx_2 <- as.data.frame(coef(summary(model_rlx_2))[2:7, c("Value", "p-value")])
mat_sig_rlx_2$Value[mat_sig_rlx_2$`p-value` >= 0.05 ] <- 0 
mat_sig_enr_2 <- as.data.frame(coef(summary(model_enr_2))[2:7, c("Value", "p-value")])
mat_sig_enr_2$Value[mat_sig_enr_2$`p-value` >= 0.05 ] <- 0 
mat_sig_irr_2 <- as.data.frame(coef(summary(model_irr_2))[2:7, c("Value", "p-value")])
mat_sig_irr_2$Value[mat_sig_irr_2$`p-value` >= 0.05 ] <- 0 
mat_sig_dwn_2 <- as.data.frame(coef(summary(model_dwn_2))[2:7, c("Value", "p-value")])
mat_sig_dwn_2$Value[mat_sig_dwn_2$`p-value` >= 0.05 ] <- 0 
mat_sig_lnl_2 <- as.data.frame(coef(summary(model_lnl_2))[2:7, c("Value", "p-value")])
mat_sig_lnl_2$Value[mat_sig_lnl_2$`p-value` >= 0.05 ] <- 0 

network_sig_group_2 <- (cbind(mat_sig_che_2[,1], mat_sig_rlx_2[,1],  mat_sig_enr_2[,1], mat_sig_irr_2[,1], mat_sig_dwn_2[,1], mat_sig_lnl_2[,1]))

# Networks  # 

# 1. Open  file
tiff("networks_grouping18.tif", width= 1200, height= 600)
# 2. Create the plot
layout(t(1:2))
qgraph(network_sig_group_1, labels = c("che", "rlx", "enr", "irr", "dwn", "lnl"), negDashed = TRUE, edge.labels = TRUE, layout = "spring", vsize = 9, esize = 15, maximum = 0.25,   title = "The Stable group v18")
qgraph(network_sig_group_2, labels = c("che", "rlx", "enr", "irr",  "dwn", "lnl"), negDashed = TRUE,  edge.labels = TRUE, layout = "spring", vsize = 9, esize = 15, maximum = 0.25,  title = "The Increase group v18")

# 3. Close the file
dev.off()

####Group 19####

# Models for the Stable group # 

model_che_1 <- lme(mood_cheerful ~ s_chr.l + s_rlx.l + s_enr.l + s_irr.l + s_dwn.l + s_lnl.l + id_time, random=list(idtw = ~1, subjno = pdDiag(~ 1 + id_time + s_chr.l + s_rlx.l  + s_enr.l + s_irr.l + s_dwn.l + s_lnl.l)), correlation = corCAR1(form = ~ id_time | idtw / subjno), data=my_data_complete, na.action=na.omit, control=list(opt="optim"), subset=group19=="1")
mat_che_1 <- matrix(as.vector(fixed.effects(model_che_1))[c(2:7)], 6, 1)
model_rlx_1 <- lme(mood_relaxed ~ s_chr.l + s_rlx.l + s_enr.l + s_irr.l + s_dwn.l + s_lnl.l + id_time, random=list(idtw = ~1, subjno = pdDiag(~ 1 + id_time + s_chr.l + s_rlx.l  + s_enr.l + s_irr.l + s_dwn.l + s_lnl.l)), correlation = corCAR1(form = ~ id_time | idtw / subjno), data=my_data_complete, na.action=na.omit, control=list(opt="optim"), subset=group19=="1")
mat_rlx_1 <- matrix(as.vector(fixed.effects(model_rlx_1))[c(2:7)], 6, 1)
model_enr_1 <- lme(phy_energy ~ s_chr.l + s_rlx.l + s_enr.l + s_irr.l + s_dwn.l + s_lnl.l + id_time, random=list(idtw = ~1, subjno = pdDiag(~ 1 + id_time + s_chr.l + s_rlx.l  + s_enr.l + s_irr.l + s_dwn.l + s_lnl.l)), correlation = corCAR1(form = ~ id_time | idtw / subjno), data=my_data_complete, na.action=na.omit, control=list(opt="optim"), subset=group19=="1")
mat_enr_1 <- matrix(as.vector(fixed.effects(model_enr_1))[c(2:7)], 6, 1)
model_irr_1 <- lme(mood_irritat ~ s_chr.l + s_rlx.l + s_enr.l + s_irr.l + s_dwn.l + s_lnl.l + id_time, random=list(idtw = ~1, subjno = pdDiag(~ 1 + id_time + s_chr.l + s_rlx.l  + s_enr.l + s_irr.l + s_dwn.l + s_lnl.l)), correlation = corCAR1(form = ~ id_time | idtw / subjno), data=my_data_complete, na.action=na.omit, control=list(opt="optim"), subset=group19=="1")
mat_irr_1 <- matrix(as.vector(fixed.effects(model_irr_1))[c(2:7)], 6, 1)
model_dwn_1 <- lme(mood_down ~ s_chr.l + s_rlx.l + s_enr.l + s_irr.l + s_dwn.l + s_lnl.l + id_time, random=list(idtw = ~1, subjno = pdDiag(~ 1 + id_time + s_chr.l + s_rlx.l  + s_enr.l + s_irr.l + s_dwn.l + s_lnl.l)), correlation = corCAR1(form = ~ id_time | idtw / subjno), data=my_data_complete, na.action=na.omit, control=list(opt="optim"), subset=group19=="1")
mat_dwn_1 <- matrix(as.vector(fixed.effects(model_dwn_1))[c(2:7)], 6, 1)
model_lnl_1 <- lme(mood_lonely ~ s_chr.l + s_rlx.l + s_enr.l + s_irr.l + s_dwn.l + s_lnl.l + id_time, random=list(idtw = ~1, subjno = pdDiag(~ 1 + id_time + s_chr.l + s_rlx.l  + s_enr.l + s_irr.l + s_dwn.l + s_lnl.l)), correlation = corCAR1(form = ~ id_time | idtw / subjno), data=my_data_complete, na.action=na.omit, control=list(opt="optim"), subset=group19=="1")
mat_lnl_1 <- matrix(as.vector(fixed.effects(model_lnl_1))[c(2:7)], 6, 1)


##### And now creating the networks with only significant paths ## 

mat_sig_che_1 <- as.data.frame(coef(summary(model_che_1))[2:7, c("Value", "p-value")])
mat_sig_che_1$Value[mat_sig_che_1$`p-value` >= 0.05 ] <- 0 
mat_sig_rlx_1 <- as.data.frame(coef(summary(model_rlx_1))[2:7, c("Value", "p-value")])
mat_sig_rlx_1$Value[mat_sig_rlx_1$`p-value` >= 0.05 ] <- 0 
mat_sig_enr_1 <- as.data.frame(coef(summary(model_enr_1))[2:7, c("Value", "p-value")])
mat_sig_enr_1$Value[mat_sig_enr_1$`p-value` >= 0.05 ] <- 0 
mat_sig_irr_1 <- as.data.frame(coef(summary(model_irr_1))[2:7, c("Value", "p-value")])
mat_sig_irr_1$Value[mat_sig_irr_1$`p-value` >= 0.05 ] <- 0 
mat_sig_dwn_1 <- as.data.frame(coef(summary(model_dwn_1))[2:7, c("Value", "p-value")])
mat_sig_dwn_1$Value[mat_sig_dwn_1$`p-value` >= 0.05 ] <- 0 
mat_sig_lnl_1 <- as.data.frame(coef(summary(model_lnl_1))[2:7, c("Value", "p-value")])
mat_sig_lnl_1$Value[mat_sig_lnl_1$`p-value` >= 0.05 ] <- 0 

network_sig_group_1 <- cbind(mat_sig_che_1[,1], mat_sig_rlx_1[,1], mat_sig_enr_1[,1], mat_sig_irr_1[,1], mat_sig_dwn_1[,1], mat_sig_lnl_1[,1])

# Models for the Increase group # 

model_che_2 <- lme(mood_cheerful ~ s_chr.l + s_rlx.l + s_enr.l + s_irr.l + s_dwn.l + s_lnl.l + id_time, random=list(idtw = ~1, subjno = pdDiag(~ 1 + id_time + s_chr.l + s_rlx.l  + s_enr.l + s_irr.l + s_dwn.l + s_lnl.l)), correlation = corCAR1(form = ~ id_time | idtw / subjno), data=my_data_complete, na.action=na.omit, control=list(opt="optim"), subset=group19=="3")
mat_che_2 <- matrix(as.vector(fixed.effects(model_che_2))[c(2:7)], 6, 1)
model_rlx_2 <- lme(mood_relaxed ~ s_chr.l + s_rlx.l + s_enr.l + s_irr.l + s_dwn.l + s_lnl.l + id_time, random=list(idtw = ~1, subjno = pdDiag(~ 1 + id_time + s_chr.l + s_rlx.l  + s_enr.l + s_irr.l + s_dwn.l + s_lnl.l)), correlation = corCAR1(form = ~ id_time | idtw / subjno), data=my_data_complete, na.action=na.omit, control=list(opt="optim"), subset=group19=="3")
mat_rlx_2 <- matrix(as.vector(fixed.effects(model_rlx_2))[c(2:7)], 6, 1)
model_enr_2 <- lme(phy_energy ~ s_chr.l + s_rlx.l + s_enr.l + s_irr.l + s_dwn.l + s_lnl.l + id_time, random=list(idtw = ~1, subjno = pdDiag(~ 1 + id_time + s_chr.l + s_rlx.l  + s_enr.l + s_irr.l + s_dwn.l + s_lnl.l)), correlation = corCAR1(form = ~ id_time | idtw / subjno), data=my_data_complete, na.action=na.omit, control=list(opt="optim"), subset=group19=="3")
mat_enr_2 <- matrix(as.vector(fixed.effects(model_enr_2))[c(2:7)], 6, 1)
model_irr_2 <- lme(mood_irritat ~ s_chr.l + s_rlx.l + s_enr.l + s_irr.l + s_dwn.l + s_lnl.l + id_time, random=list(idtw = ~1, subjno = pdDiag(~ 1 + id_time + s_chr.l + s_rlx.l  + s_enr.l + s_irr.l + s_dwn.l + s_lnl.l)), correlation = corCAR1(form = ~ id_time | idtw / subjno), data=my_data_complete, na.action=na.omit, control=list(opt="optim"), subset=group19=="3")
mat_irr_2 <- matrix(as.vector(fixed.effects(model_irr_2))[c(2:7)], 6, 1)
model_dwn_2 <- lme(mood_down ~ s_chr.l + s_rlx.l + s_enr.l + s_irr.l + s_dwn.l + s_lnl.l + id_time, random=list(idtw = ~1, subjno = pdDiag(~ 1 + id_time + s_chr.l + s_rlx.l  + s_enr.l + s_irr.l + s_dwn.l + s_lnl.l)), correlation = corCAR1(form = ~ id_time | idtw / subjno), data=my_data_complete, na.action=na.omit, control=list(opt="optim"), subset=group19=="3")
mat_dwn_2 <- matrix(as.vector(fixed.effects(model_dwn_2))[c(2:7)], 6, 1)
model_lnl_2 <- lme(mood_lonely ~ s_chr.l + s_rlx.l + s_enr.l + s_irr.l + s_dwn.l + s_lnl.l + id_time, random=list(idtw = ~1, subjno = pdDiag(~ 1 + id_time + s_chr.l + s_rlx.l  + s_enr.l + s_irr.l + s_dwn.l + s_lnl.l)), correlation = corCAR1(form = ~ id_time | idtw / subjno), data=my_data_complete, na.action=na.omit, control=list(opt="optim"), subset=group19=="3")
mat_lnl_2 <- matrix(as.vector(fixed.effects(model_lnl_2))[c(2:7)], 6, 1)
network_group_2 <- (cbind(mat_che_2, mat_rlx_2,  mat_enr_2, mat_irr_2, mat_dwn_2, mat_lnl_2))

##### And now creating the networks with only significant paths ## 

mat_sig_che_2 <- as.data.frame(coef(summary(model_che_2))[2:7, c("Value", "p-value")])
mat_sig_che_2$Value[mat_sig_che_2$`p-value` >= 0.05 ] <- 0 
mat_sig_rlx_2 <- as.data.frame(coef(summary(model_rlx_2))[2:7, c("Value", "p-value")])
mat_sig_rlx_2$Value[mat_sig_rlx_2$`p-value` >= 0.05 ] <- 0 
mat_sig_enr_2 <- as.data.frame(coef(summary(model_enr_2))[2:7, c("Value", "p-value")])
mat_sig_enr_2$Value[mat_sig_enr_2$`p-value` >= 0.05 ] <- 0 
mat_sig_irr_2 <- as.data.frame(coef(summary(model_irr_2))[2:7, c("Value", "p-value")])
mat_sig_irr_2$Value[mat_sig_irr_2$`p-value` >= 0.05 ] <- 0 
mat_sig_dwn_2 <- as.data.frame(coef(summary(model_dwn_2))[2:7, c("Value", "p-value")])
mat_sig_dwn_2$Value[mat_sig_dwn_2$`p-value` >= 0.05 ] <- 0 
mat_sig_lnl_2 <- as.data.frame(coef(summary(model_lnl_2))[2:7, c("Value", "p-value")])
mat_sig_lnl_2$Value[mat_sig_lnl_2$`p-value` >= 0.05 ] <- 0 

network_sig_group_2 <- (cbind(mat_sig_che_2[,1], mat_sig_rlx_2[,1],  mat_sig_enr_2[,1], mat_sig_irr_2[,1], mat_sig_dwn_2[,1], mat_sig_lnl_2[,1]))

# Networks  # 


# 1. Open  file
tiff("networks_grouping19.tif", width= 1200, height= 600)
# 2. Create the plot
layout(t(1:2))
qgraph(network_sig_group_1, labels = c("che", "rlx", "enr", "irr", "dwn", "lnl"), negDashed = TRUE, edge.labels = TRUE, layout = "spring", vsize = 9, esize = 15, maximum = 0.25,   title = "The Stable group v19")
qgraph(network_sig_group_2, labels = c("che", "rlx", "enr", "irr",  "dwn", "lnl"), negDashed = TRUE,  edge.labels = TRUE, layout = "spring", vsize = 9, esize = 15, maximum = 0.25,  title = "The Increase group v19")

# 3. Close the file
dev.off()

####Group 20####

# Models for the Stable group # 

model_che_1 <- lme(mood_cheerful ~ s_chr.l + s_rlx.l + s_enr.l + s_irr.l + s_dwn.l + s_lnl.l + id_time, random=list(idtw = ~1, subjno = pdDiag(~ 1 + id_time + s_chr.l + s_rlx.l  + s_enr.l + s_irr.l + s_dwn.l + s_lnl.l)), correlation = corCAR1(form = ~ id_time | idtw / subjno), data=my_data_complete, na.action=na.omit, control=list(opt="optim"), subset=group20=="1")
mat_che_1 <- matrix(as.vector(fixed.effects(model_che_1))[c(2:7)], 6, 1)
model_rlx_1 <- lme(mood_relaxed ~ s_chr.l + s_rlx.l + s_enr.l + s_irr.l + s_dwn.l + s_lnl.l + id_time, random=list(idtw = ~1, subjno = pdDiag(~ 1 + id_time + s_chr.l + s_rlx.l  + s_enr.l + s_irr.l + s_dwn.l + s_lnl.l)), correlation = corCAR1(form = ~ id_time | idtw / subjno), data=my_data_complete, na.action=na.omit, control=list(opt="optim"), subset=group20=="1")
mat_rlx_1 <- matrix(as.vector(fixed.effects(model_rlx_1))[c(2:7)], 6, 1)
model_enr_1 <- lme(phy_energy ~ s_chr.l + s_rlx.l + s_enr.l + s_irr.l + s_dwn.l + s_lnl.l + id_time, random=list(idtw = ~1, subjno = pdDiag(~ 1 + id_time + s_chr.l + s_rlx.l  + s_enr.l + s_irr.l + s_dwn.l + s_lnl.l)), correlation = corCAR1(form = ~ id_time | idtw / subjno), data=my_data_complete, na.action=na.omit, control=list(opt="optim"), subset=group20=="1")
mat_enr_1 <- matrix(as.vector(fixed.effects(model_enr_1))[c(2:7)], 6, 1)
model_irr_1 <- lme(mood_irritat ~ s_chr.l + s_rlx.l + s_enr.l + s_irr.l + s_dwn.l + s_lnl.l + id_time, random=list(idtw = ~1, subjno = pdDiag(~ 1 + id_time + s_chr.l + s_rlx.l  + s_enr.l + s_irr.l + s_dwn.l + s_lnl.l)), correlation = corCAR1(form = ~ id_time | idtw / subjno), data=my_data_complete, na.action=na.omit, control=list(opt="optim"), subset=group20=="1")
mat_irr_1 <- matrix(as.vector(fixed.effects(model_irr_1))[c(2:7)], 6, 1)
model_dwn_1 <- lme(mood_down ~ s_chr.l + s_rlx.l + s_enr.l + s_irr.l + s_dwn.l + s_lnl.l + id_time, random=list(idtw = ~1, subjno = pdDiag(~ 1 + id_time + s_chr.l + s_rlx.l  + s_enr.l + s_irr.l + s_dwn.l + s_lnl.l)), correlation = corCAR1(form = ~ id_time | idtw / subjno), data=my_data_complete, na.action=na.omit, control=list(opt="optim"), subset=group20=="1")
mat_dwn_1 <- matrix(as.vector(fixed.effects(model_dwn_1))[c(2:7)], 6, 1)
model_lnl_1 <- lme(mood_lonely ~ s_chr.l + s_rlx.l + s_enr.l + s_irr.l + s_dwn.l + s_lnl.l + id_time, random=list(idtw = ~1, subjno = pdDiag(~ 1 + id_time + s_chr.l + s_rlx.l  + s_enr.l + s_irr.l + s_dwn.l + s_lnl.l)), correlation = corCAR1(form = ~ id_time | idtw / subjno), data=my_data_complete, na.action=na.omit, control=list(opt="optim"), subset=group20=="1")
mat_lnl_1 <- matrix(as.vector(fixed.effects(model_lnl_1))[c(2:7)], 6, 1)


##### And now creating the networks with only significant paths ## 

mat_sig_che_1 <- as.data.frame(coef(summary(model_che_1))[2:7, c("Value", "p-value")])
mat_sig_che_1$Value[mat_sig_che_1$`p-value` >= 0.05 ] <- 0 
mat_sig_rlx_1 <- as.data.frame(coef(summary(model_rlx_1))[2:7, c("Value", "p-value")])
mat_sig_rlx_1$Value[mat_sig_rlx_1$`p-value` >= 0.05 ] <- 0 
mat_sig_enr_1 <- as.data.frame(coef(summary(model_enr_1))[2:7, c("Value", "p-value")])
mat_sig_enr_1$Value[mat_sig_enr_1$`p-value` >= 0.05 ] <- 0 
mat_sig_irr_1 <- as.data.frame(coef(summary(model_irr_1))[2:7, c("Value", "p-value")])
mat_sig_irr_1$Value[mat_sig_irr_1$`p-value` >= 0.05 ] <- 0 
mat_sig_dwn_1 <- as.data.frame(coef(summary(model_dwn_1))[2:7, c("Value", "p-value")])
mat_sig_dwn_1$Value[mat_sig_dwn_1$`p-value` >= 0.05 ] <- 0 
mat_sig_lnl_1 <- as.data.frame(coef(summary(model_lnl_1))[2:7, c("Value", "p-value")])
mat_sig_lnl_1$Value[mat_sig_lnl_1$`p-value` >= 0.05 ] <- 0 

network_sig_group_1 <- cbind(mat_sig_che_1[,1], mat_sig_rlx_1[,1], mat_sig_enr_1[,1], mat_sig_irr_1[,1], mat_sig_dwn_1[,1], mat_sig_lnl_1[,1])

# Models for the Increase group # 

model_che_2 <- lme(mood_cheerful ~ s_chr.l + s_rlx.l + s_enr.l + s_irr.l + s_dwn.l + s_lnl.l + id_time, random=list(idtw = ~1, subjno = pdDiag(~ 1 + id_time + s_chr.l + s_rlx.l  + s_enr.l + s_irr.l + s_dwn.l + s_lnl.l)), correlation = corCAR1(form = ~ id_time | idtw / subjno), data=my_data_complete, na.action=na.omit, control=list(opt="optim"), subset=group20=="3")
mat_che_2 <- matrix(as.vector(fixed.effects(model_che_2))[c(2:7)], 6, 1)
model_rlx_2 <- lme(mood_relaxed ~ s_chr.l + s_rlx.l + s_enr.l + s_irr.l + s_dwn.l + s_lnl.l + id_time, random=list(idtw = ~1, subjno = pdDiag(~ 1 + id_time + s_chr.l + s_rlx.l  + s_enr.l + s_irr.l + s_dwn.l + s_lnl.l)), correlation = corCAR1(form = ~ id_time | idtw / subjno), data=my_data_complete, na.action=na.omit, control=list(opt="optim"), subset=group20=="3")
mat_rlx_2 <- matrix(as.vector(fixed.effects(model_rlx_2))[c(2:7)], 6, 1)
model_enr_2 <- lme(phy_energy ~ s_chr.l + s_rlx.l + s_enr.l + s_irr.l + s_dwn.l + s_lnl.l + id_time, random=list(idtw = ~1, subjno = pdDiag(~ 1 + id_time + s_chr.l + s_rlx.l  + s_enr.l + s_irr.l + s_dwn.l + s_lnl.l)), correlation = corCAR1(form = ~ id_time | idtw / subjno), data=my_data_complete, na.action=na.omit, control=list(opt="optim"), subset=group20=="3")
mat_enr_2 <- matrix(as.vector(fixed.effects(model_enr_2))[c(2:7)], 6, 1)
model_irr_2 <- lme(mood_irritat ~ s_chr.l + s_rlx.l + s_enr.l + s_irr.l + s_dwn.l + s_lnl.l + id_time, random=list(idtw = ~1, subjno = pdDiag(~ 1 + id_time + s_chr.l + s_rlx.l  + s_enr.l + s_irr.l + s_dwn.l + s_lnl.l)), correlation = corCAR1(form = ~ id_time | idtw / subjno), data=my_data_complete, na.action=na.omit, control=list(opt="optim"), subset=group20=="3")
mat_irr_2 <- matrix(as.vector(fixed.effects(model_irr_2))[c(2:7)], 6, 1)
model_dwn_2 <- lme(mood_down ~ s_chr.l + s_rlx.l + s_enr.l + s_irr.l + s_dwn.l + s_lnl.l + id_time, random=list(idtw = ~1, subjno = pdDiag(~ 1 + id_time + s_chr.l + s_rlx.l  + s_enr.l + s_irr.l + s_dwn.l + s_lnl.l)), correlation = corCAR1(form = ~ id_time | idtw / subjno), data=my_data_complete, na.action=na.omit, control=list(opt="optim"), subset=group20=="3")
mat_dwn_2 <- matrix(as.vector(fixed.effects(model_dwn_2))[c(2:7)], 6, 1)
model_lnl_2 <- lme(mood_lonely ~ s_chr.l + s_rlx.l + s_enr.l + s_irr.l + s_dwn.l + s_lnl.l + id_time, random=list(idtw = ~1, subjno = pdDiag(~ 1 + id_time + s_chr.l + s_rlx.l  + s_enr.l + s_irr.l + s_dwn.l + s_lnl.l)), correlation = corCAR1(form = ~ id_time | idtw / subjno), data=my_data_complete, na.action=na.omit, control=list(opt="optim"), subset=group20=="3")
mat_lnl_2 <- matrix(as.vector(fixed.effects(model_lnl_2))[c(2:7)], 6, 1)
network_group_2 <- (cbind(mat_che_2, mat_rlx_2,  mat_enr_2, mat_irr_2, mat_dwn_2, mat_lnl_2))

##### And now creating the networks with only significant paths ## 

mat_sig_che_2 <- as.data.frame(coef(summary(model_che_2))[2:7, c("Value", "p-value")])
mat_sig_che_2$Value[mat_sig_che_2$`p-value` >= 0.05 ] <- 0 
mat_sig_rlx_2 <- as.data.frame(coef(summary(model_rlx_2))[2:7, c("Value", "p-value")])
mat_sig_rlx_2$Value[mat_sig_rlx_2$`p-value` >= 0.05 ] <- 0 
mat_sig_enr_2 <- as.data.frame(coef(summary(model_enr_2))[2:7, c("Value", "p-value")])
mat_sig_enr_2$Value[mat_sig_enr_2$`p-value` >= 0.05 ] <- 0 
mat_sig_irr_2 <- as.data.frame(coef(summary(model_irr_2))[2:7, c("Value", "p-value")])
mat_sig_irr_2$Value[mat_sig_irr_2$`p-value` >= 0.05 ] <- 0 
mat_sig_dwn_2 <- as.data.frame(coef(summary(model_dwn_2))[2:7, c("Value", "p-value")])
mat_sig_dwn_2$Value[mat_sig_dwn_2$`p-value` >= 0.05 ] <- 0 
mat_sig_lnl_2 <- as.data.frame(coef(summary(model_lnl_2))[2:7, c("Value", "p-value")])
mat_sig_lnl_2$Value[mat_sig_lnl_2$`p-value` >= 0.05 ] <- 0 

network_sig_group_2 <- (cbind(mat_sig_che_2[,1], mat_sig_rlx_2[,1],  mat_sig_enr_2[,1], mat_sig_irr_2[,1], mat_sig_dwn_2[,1], mat_sig_lnl_2[,1]))

# Networks  # 


# 1. Open  file
tiff("networks_grouping20.tif", width= 1200, height= 600)
# 2. Create the plot
layout(t(1:2))
qgraph(network_sig_group_1, labels = c("che", "rlx", "enr", "irr", "dwn", "lnl"), negDashed = TRUE, edge.labels = TRUE, layout = "spring", vsize = 9, esize = 15, maximum = 0.25,   title = "The Stable group v20")
qgraph(network_sig_group_2, labels = c("che", "rlx", "enr", "irr",  "dwn", "lnl"), negDashed = TRUE,  edge.labels = TRUE, layout = "spring", vsize = 9, esize = 15, maximum = 0.25,  title = "The Increase group v20")

# 3. Close the file
dev.off()

####Group 21####

# Models for the Stable group # 

model_che_1 <- lme(mood_cheerful ~ s_chr.l + s_rlx.l + s_enr.l + s_irr.l + s_dwn.l + s_lnl.l + id_time, random=list(idtw = ~1, subjno = pdDiag(~ 1 + id_time + s_chr.l + s_rlx.l  + s_enr.l + s_irr.l + s_dwn.l + s_lnl.l)), correlation = corCAR1(form = ~ id_time | idtw / subjno), data=my_data_complete, na.action=na.omit, control=list(opt="optim"), subset=group21=="1")
mat_che_1 <- matrix(as.vector(fixed.effects(model_che_1))[c(2:7)], 6, 1)
model_rlx_1 <- lme(mood_relaxed ~ s_chr.l + s_rlx.l + s_enr.l + s_irr.l + s_dwn.l + s_lnl.l + id_time, random=list(idtw = ~1, subjno = pdDiag(~ 1 + id_time + s_chr.l + s_rlx.l  + s_enr.l + s_irr.l + s_dwn.l + s_lnl.l)), correlation = corCAR1(form = ~ id_time | idtw / subjno), data=my_data_complete, na.action=na.omit, control=list(opt="optim"), subset=group21=="1")
mat_rlx_1 <- matrix(as.vector(fixed.effects(model_rlx_1))[c(2:7)], 6, 1)
model_enr_1 <- lme(phy_energy ~ s_chr.l + s_rlx.l + s_enr.l + s_irr.l + s_dwn.l + s_lnl.l + id_time, random=list(idtw = ~1, subjno = pdDiag(~ 1 + id_time + s_chr.l + s_rlx.l  + s_enr.l + s_irr.l + s_dwn.l + s_lnl.l)), correlation = corCAR1(form = ~ id_time | idtw / subjno), data=my_data_complete, na.action=na.omit, control=list(opt="optim"), subset=group21=="1")
mat_enr_1 <- matrix(as.vector(fixed.effects(model_enr_1))[c(2:7)], 6, 1)
model_irr_1 <- lme(mood_irritat ~ s_chr.l + s_rlx.l + s_enr.l + s_irr.l + s_dwn.l + s_lnl.l + id_time, random=list(idtw = ~1, subjno = pdDiag(~ 1 + id_time + s_chr.l + s_rlx.l  + s_enr.l + s_irr.l + s_dwn.l + s_lnl.l)), correlation = corCAR1(form = ~ id_time | idtw / subjno), data=my_data_complete, na.action=na.omit, control=list(opt="optim"), subset=group21=="1")
mat_irr_1 <- matrix(as.vector(fixed.effects(model_irr_1))[c(2:7)], 6, 1)
model_dwn_1 <- lme(mood_down ~ s_chr.l + s_rlx.l + s_enr.l + s_irr.l + s_dwn.l + s_lnl.l + id_time, random=list(idtw = ~1, subjno = pdDiag(~ 1 + id_time + s_chr.l + s_rlx.l  + s_enr.l + s_irr.l + s_dwn.l + s_lnl.l)), correlation = corCAR1(form = ~ id_time | idtw / subjno), data=my_data_complete, na.action=na.omit, control=list(opt="optim"), subset=group21=="1")
mat_dwn_1 <- matrix(as.vector(fixed.effects(model_dwn_1))[c(2:7)], 6, 1)
model_lnl_1 <- lme(mood_lonely ~ s_chr.l + s_rlx.l + s_enr.l + s_irr.l + s_dwn.l + s_lnl.l + id_time, random=list(idtw = ~1, subjno = pdDiag(~ 1 + id_time + s_chr.l + s_rlx.l  + s_enr.l + s_irr.l + s_dwn.l + s_lnl.l)), correlation = corCAR1(form = ~ id_time | idtw / subjno), data=my_data_complete, na.action=na.omit, control=list(opt="optim"), subset=group21=="1")
mat_lnl_1 <- matrix(as.vector(fixed.effects(model_lnl_1))[c(2:7)], 6, 1)


##### And now creating the networks with only significant paths ## 

mat_sig_che_1 <- as.data.frame(coef(summary(model_che_1))[2:7, c("Value", "p-value")])
mat_sig_che_1$Value[mat_sig_che_1$`p-value` >= 0.05 ] <- 0 
mat_sig_rlx_1 <- as.data.frame(coef(summary(model_rlx_1))[2:7, c("Value", "p-value")])
mat_sig_rlx_1$Value[mat_sig_rlx_1$`p-value` >= 0.05 ] <- 0 
mat_sig_enr_1 <- as.data.frame(coef(summary(model_enr_1))[2:7, c("Value", "p-value")])
mat_sig_enr_1$Value[mat_sig_enr_1$`p-value` >= 0.05 ] <- 0 
mat_sig_irr_1 <- as.data.frame(coef(summary(model_irr_1))[2:7, c("Value", "p-value")])
mat_sig_irr_1$Value[mat_sig_irr_1$`p-value` >= 0.05 ] <- 0 
mat_sig_dwn_1 <- as.data.frame(coef(summary(model_dwn_1))[2:7, c("Value", "p-value")])
mat_sig_dwn_1$Value[mat_sig_dwn_1$`p-value` >= 0.05 ] <- 0 
mat_sig_lnl_1 <- as.data.frame(coef(summary(model_lnl_1))[2:7, c("Value", "p-value")])
mat_sig_lnl_1$Value[mat_sig_lnl_1$`p-value` >= 0.05 ] <- 0 

network_sig_group_1 <- cbind(mat_sig_che_1[,1], mat_sig_rlx_1[,1], mat_sig_enr_1[,1], mat_sig_irr_1[,1], mat_sig_dwn_1[,1], mat_sig_lnl_1[,1])

# Models for the Increase group # 

model_che_2 <- lme(mood_cheerful ~ s_chr.l + s_rlx.l + s_enr.l + s_irr.l + s_dwn.l + s_lnl.l + id_time, random=list(idtw = ~1, subjno = pdDiag(~ 1 + id_time + s_chr.l + s_rlx.l  + s_enr.l + s_irr.l + s_dwn.l + s_lnl.l)), correlation = corCAR1(form = ~ id_time | idtw / subjno), data=my_data_complete, na.action=na.omit, control=list(opt="optim"), subset=group21=="3")
mat_che_2 <- matrix(as.vector(fixed.effects(model_che_2))[c(2:7)], 6, 1)
model_rlx_2 <- lme(mood_relaxed ~ s_chr.l + s_rlx.l + s_enr.l + s_irr.l + s_dwn.l + s_lnl.l + id_time, random=list(idtw = ~1, subjno = pdDiag(~ 1 + id_time + s_chr.l + s_rlx.l  + s_enr.l + s_irr.l + s_dwn.l + s_lnl.l)), correlation = corCAR1(form = ~ id_time | idtw / subjno), data=my_data_complete, na.action=na.omit, control=list(opt="optim"), subset=group21=="3")
mat_rlx_2 <- matrix(as.vector(fixed.effects(model_rlx_2))[c(2:7)], 6, 1)
model_enr_2 <- lme(phy_energy ~ s_chr.l + s_rlx.l + s_enr.l + s_irr.l + s_dwn.l + s_lnl.l + id_time, random=list(idtw = ~1, subjno = pdDiag(~ 1 + id_time + s_chr.l + s_rlx.l  + s_enr.l + s_irr.l + s_dwn.l + s_lnl.l)), correlation = corCAR1(form = ~ id_time | idtw / subjno), data=my_data_complete, na.action=na.omit, control=list(opt="optim"), subset=group21=="3")
mat_enr_2 <- matrix(as.vector(fixed.effects(model_enr_2))[c(2:7)], 6, 1)
model_irr_2 <- lme(mood_irritat ~ s_chr.l + s_rlx.l + s_enr.l + s_irr.l + s_dwn.l + s_lnl.l + id_time, random=list(idtw = ~1, subjno = pdDiag(~ 1 + id_time + s_chr.l + s_rlx.l  + s_enr.l + s_irr.l + s_dwn.l + s_lnl.l)), correlation = corCAR1(form = ~ id_time | idtw / subjno), data=my_data_complete, na.action=na.omit, control=list(opt="optim"), subset=group21=="3")
mat_irr_2 <- matrix(as.vector(fixed.effects(model_irr_2))[c(2:7)], 6, 1)
model_dwn_2 <- lme(mood_down ~ s_chr.l + s_rlx.l + s_enr.l + s_irr.l + s_dwn.l + s_lnl.l + id_time, random=list(idtw = ~1, subjno = pdDiag(~ 1 + id_time + s_chr.l + s_rlx.l  + s_enr.l + s_irr.l + s_dwn.l + s_lnl.l)), correlation = corCAR1(form = ~ id_time | idtw / subjno), data=my_data_complete, na.action=na.omit, control=list(opt="optim"), subset=group21=="3")
mat_dwn_2 <- matrix(as.vector(fixed.effects(model_dwn_2))[c(2:7)], 6, 1)
model_lnl_2 <- lme(mood_lonely ~ s_chr.l + s_rlx.l + s_enr.l + s_irr.l + s_dwn.l + s_lnl.l + id_time, random=list(idtw = ~1, subjno = pdDiag(~ 1 + id_time + s_chr.l + s_rlx.l  + s_enr.l + s_irr.l + s_dwn.l + s_lnl.l)), correlation = corCAR1(form = ~ id_time | idtw / subjno), data=my_data_complete, na.action=na.omit, control=list(opt="optim"), subset=group21=="3")
mat_lnl_2 <- matrix(as.vector(fixed.effects(model_lnl_2))[c(2:7)], 6, 1)
network_group_2 <- (cbind(mat_che_2, mat_rlx_2,  mat_enr_2, mat_irr_2, mat_dwn_2, mat_lnl_2))

##### And now creating the networks with only significant paths ## 

mat_sig_che_2 <- as.data.frame(coef(summary(model_che_2))[2:7, c("Value", "p-value")])
mat_sig_che_2$Value[mat_sig_che_2$`p-value` >= 0.05 ] <- 0 
mat_sig_rlx_2 <- as.data.frame(coef(summary(model_rlx_2))[2:7, c("Value", "p-value")])
mat_sig_rlx_2$Value[mat_sig_rlx_2$`p-value` >= 0.05 ] <- 0 
mat_sig_enr_2 <- as.data.frame(coef(summary(model_enr_2))[2:7, c("Value", "p-value")])
mat_sig_enr_2$Value[mat_sig_enr_2$`p-value` >= 0.05 ] <- 0 
mat_sig_irr_2 <- as.data.frame(coef(summary(model_irr_2))[2:7, c("Value", "p-value")])
mat_sig_irr_2$Value[mat_sig_irr_2$`p-value` >= 0.05 ] <- 0 
mat_sig_dwn_2 <- as.data.frame(coef(summary(model_dwn_2))[2:7, c("Value", "p-value")])
mat_sig_dwn_2$Value[mat_sig_dwn_2$`p-value` >= 0.05 ] <- 0 
mat_sig_lnl_2 <- as.data.frame(coef(summary(model_lnl_2))[2:7, c("Value", "p-value")])
mat_sig_lnl_2$Value[mat_sig_lnl_2$`p-value` >= 0.05 ] <- 0 

network_sig_group_2 <- (cbind(mat_sig_che_2[,1], mat_sig_rlx_2[,1],  mat_sig_enr_2[,1], mat_sig_irr_2[,1], mat_sig_dwn_2[,1], mat_sig_lnl_2[,1]))

# Networks  # 


# 1. Open  file
tiff("networks_grouping21.tif", width= 1200, height= 600)
# 2. Create the plot
layout(t(1:2))
qgraph(network_sig_group_1, labels = c("che", "rlx", "enr", "irr", "dwn", "lnl"), negDashed = TRUE, edge.labels = TRUE, layout = "spring", vsize = 9, esize = 15, maximum = 0.25,   title = "The Stable group v21")
qgraph(network_sig_group_2, labels = c("che", "rlx", "enr", "irr",  "dwn", "lnl"), negDashed = TRUE,  edge.labels = TRUE, layout = "spring", vsize = 9, esize = 15, maximum = 0.25,  title = "The Increase group v21")

# 3. Close the file
dev.off()

####Group 22####

# Models for the Stable group # 

model_che_1 <- lme(mood_cheerful ~ s_chr.l + s_rlx.l + s_enr.l + s_irr.l + s_dwn.l + s_lnl.l + id_time, random=list(idtw = ~1, subjno = pdDiag(~ 1 + id_time + s_chr.l + s_rlx.l  + s_enr.l + s_irr.l + s_dwn.l + s_lnl.l)), correlation = corCAR1(form = ~ id_time | idtw / subjno), data=my_data_complete, na.action=na.omit, control=list(opt="optim"), subset=group22=="1")
mat_che_1 <- matrix(as.vector(fixed.effects(model_che_1))[c(2:7)], 6, 1)
model_rlx_1 <- lme(mood_relaxed ~ s_chr.l + s_rlx.l + s_enr.l + s_irr.l + s_dwn.l + s_lnl.l + id_time, random=list(idtw = ~1, subjno = pdDiag(~ 1 + id_time + s_chr.l + s_rlx.l  + s_enr.l + s_irr.l + s_dwn.l + s_lnl.l)), correlation = corCAR1(form = ~ id_time | idtw / subjno), data=my_data_complete, na.action=na.omit, control=list(opt="optim"), subset=group22=="1")
mat_rlx_1 <- matrix(as.vector(fixed.effects(model_rlx_1))[c(2:7)], 6, 1)
model_enr_1 <- lme(phy_energy ~ s_chr.l + s_rlx.l + s_enr.l + s_irr.l + s_dwn.l + s_lnl.l + id_time, random=list(idtw = ~1, subjno = pdDiag(~ 1 + id_time + s_chr.l + s_rlx.l  + s_enr.l + s_irr.l + s_dwn.l + s_lnl.l)), correlation = corCAR1(form = ~ id_time | idtw / subjno), data=my_data_complete, na.action=na.omit, control=list(opt="optim"), subset=group22=="1")
mat_enr_1 <- matrix(as.vector(fixed.effects(model_enr_1))[c(2:7)], 6, 1)
model_irr_1 <- lme(mood_irritat ~ s_chr.l + s_rlx.l + s_enr.l + s_irr.l + s_dwn.l + s_lnl.l + id_time, random=list(idtw = ~1, subjno = pdDiag(~ 1 + id_time + s_chr.l + s_rlx.l  + s_enr.l + s_irr.l + s_dwn.l + s_lnl.l)), correlation = corCAR1(form = ~ id_time | idtw / subjno), data=my_data_complete, na.action=na.omit, control=list(opt="optim"), subset=group22=="1")
mat_irr_1 <- matrix(as.vector(fixed.effects(model_irr_1))[c(2:7)], 6, 1)
model_dwn_1 <- lme(mood_down ~ s_chr.l + s_rlx.l + s_enr.l + s_irr.l + s_dwn.l + s_lnl.l + id_time, random=list(idtw = ~1, subjno = pdDiag(~ 1 + id_time + s_chr.l + s_rlx.l  + s_enr.l + s_irr.l + s_dwn.l + s_lnl.l)), correlation = corCAR1(form = ~ id_time | idtw / subjno), data=my_data_complete, na.action=na.omit, control=list(opt="optim"), subset=group22=="1")
mat_dwn_1 <- matrix(as.vector(fixed.effects(model_dwn_1))[c(2:7)], 6, 1)
model_lnl_1 <- lme(mood_lonely ~ s_chr.l + s_rlx.l + s_enr.l + s_irr.l + s_dwn.l + s_lnl.l + id_time, random=list(idtw = ~1, subjno = pdDiag(~ 1 + id_time + s_chr.l + s_rlx.l  + s_enr.l + s_irr.l + s_dwn.l + s_lnl.l)), correlation = corCAR1(form = ~ id_time | idtw / subjno), data=my_data_complete, na.action=na.omit, control=list(opt="optim"), subset=group22=="1")
mat_lnl_1 <- matrix(as.vector(fixed.effects(model_lnl_1))[c(2:7)], 6, 1)


##### And now creating the networks with only significant paths ## 

mat_sig_che_1 <- as.data.frame(coef(summary(model_che_1))[2:7, c("Value", "p-value")])
mat_sig_che_1$Value[mat_sig_che_1$`p-value` >= 0.05 ] <- 0 
mat_sig_rlx_1 <- as.data.frame(coef(summary(model_rlx_1))[2:7, c("Value", "p-value")])
mat_sig_rlx_1$Value[mat_sig_rlx_1$`p-value` >= 0.05 ] <- 0 
mat_sig_enr_1 <- as.data.frame(coef(summary(model_enr_1))[2:7, c("Value", "p-value")])
mat_sig_enr_1$Value[mat_sig_enr_1$`p-value` >= 0.05 ] <- 0 
mat_sig_irr_1 <- as.data.frame(coef(summary(model_irr_1))[2:7, c("Value", "p-value")])
mat_sig_irr_1$Value[mat_sig_irr_1$`p-value` >= 0.05 ] <- 0 
mat_sig_dwn_1 <- as.data.frame(coef(summary(model_dwn_1))[2:7, c("Value", "p-value")])
mat_sig_dwn_1$Value[mat_sig_dwn_1$`p-value` >= 0.05 ] <- 0 
mat_sig_lnl_1 <- as.data.frame(coef(summary(model_lnl_1))[2:7, c("Value", "p-value")])
mat_sig_lnl_1$Value[mat_sig_lnl_1$`p-value` >= 0.05 ] <- 0 

network_sig_group_1 <- cbind(mat_sig_che_1[,1], mat_sig_rlx_1[,1], mat_sig_enr_1[,1], mat_sig_irr_1[,1], mat_sig_dwn_1[,1], mat_sig_lnl_1[,1])

# Models for the Increase group # 

model_che_2 <- lme(mood_cheerful ~ s_chr.l + s_rlx.l + s_enr.l + s_irr.l + s_dwn.l + s_lnl.l + id_time, random=list(idtw = ~1, subjno = pdDiag(~ 1 + id_time + s_chr.l + s_rlx.l  + s_enr.l + s_irr.l + s_dwn.l + s_lnl.l)), correlation = corCAR1(form = ~ id_time | idtw / subjno), data=my_data_complete, na.action=na.omit, control=list(opt="optim"), subset=group22=="3")
mat_che_2 <- matrix(as.vector(fixed.effects(model_che_2))[c(2:7)], 6, 1)
model_rlx_2 <- lme(mood_relaxed ~ s_chr.l + s_rlx.l + s_enr.l + s_irr.l + s_dwn.l + s_lnl.l + id_time, random=list(idtw = ~1, subjno = pdDiag(~ 1 + id_time + s_chr.l + s_rlx.l  + s_enr.l + s_irr.l + s_dwn.l + s_lnl.l)), correlation = corCAR1(form = ~ id_time | idtw / subjno), data=my_data_complete, na.action=na.omit, control=list(opt="optim"), subset=group22=="3")
mat_rlx_2 <- matrix(as.vector(fixed.effects(model_rlx_2))[c(2:7)], 6, 1)
model_enr_2 <- lme(phy_energy ~ s_chr.l + s_rlx.l + s_enr.l + s_irr.l + s_dwn.l + s_lnl.l + id_time, random=list(idtw = ~1, subjno = pdDiag(~ 1 + id_time + s_chr.l + s_rlx.l  + s_enr.l + s_irr.l + s_dwn.l + s_lnl.l)), correlation = corCAR1(form = ~ id_time | idtw / subjno), data=my_data_complete, na.action=na.omit, control=list(opt="optim"), subset=group22=="3")
mat_enr_2 <- matrix(as.vector(fixed.effects(model_enr_2))[c(2:7)], 6, 1)
model_irr_2 <- lme(mood_irritat ~ s_chr.l + s_rlx.l + s_enr.l + s_irr.l + s_dwn.l + s_lnl.l + id_time, random=list(idtw = ~1, subjno = pdDiag(~ 1 + id_time + s_chr.l + s_rlx.l  + s_enr.l + s_irr.l + s_dwn.l + s_lnl.l)), correlation = corCAR1(form = ~ id_time | idtw / subjno), data=my_data_complete, na.action=na.omit, control=list(opt="optim"), subset=group22=="3")
mat_irr_2 <- matrix(as.vector(fixed.effects(model_irr_2))[c(2:7)], 6, 1)
model_dwn_2 <- lme(mood_down ~ s_chr.l + s_rlx.l + s_enr.l + s_irr.l + s_dwn.l + s_lnl.l + id_time, random=list(idtw = ~1, subjno = pdDiag(~ 1 + id_time + s_chr.l + s_rlx.l  + s_enr.l + s_irr.l + s_dwn.l + s_lnl.l)), correlation = corCAR1(form = ~ id_time | idtw / subjno), data=my_data_complete, na.action=na.omit, control=list(opt="optim"), subset=group22=="3")
mat_dwn_2 <- matrix(as.vector(fixed.effects(model_dwn_2))[c(2:7)], 6, 1)
model_lnl_2 <- lme(mood_lonely ~ s_chr.l + s_rlx.l + s_enr.l + s_irr.l + s_dwn.l + s_lnl.l + id_time, random=list(idtw = ~1, subjno = pdDiag(~ 1 + id_time + s_chr.l + s_rlx.l  + s_enr.l + s_irr.l + s_dwn.l + s_lnl.l)), correlation = corCAR1(form = ~ id_time | idtw / subjno), data=my_data_complete, na.action=na.omit, control=list(opt="optim"), subset=group22=="3")
mat_lnl_2 <- matrix(as.vector(fixed.effects(model_lnl_2))[c(2:7)], 6, 1)
network_group_2 <- (cbind(mat_che_2, mat_rlx_2,  mat_enr_2, mat_irr_2, mat_dwn_2, mat_lnl_2))

##### And now creating the networks with only significant paths ## 

mat_sig_che_2 <- as.data.frame(coef(summary(model_che_2))[2:7, c("Value", "p-value")])
mat_sig_che_2$Value[mat_sig_che_2$`p-value` >= 0.05 ] <- 0 
mat_sig_rlx_2 <- as.data.frame(coef(summary(model_rlx_2))[2:7, c("Value", "p-value")])
mat_sig_rlx_2$Value[mat_sig_rlx_2$`p-value` >= 0.05 ] <- 0 
mat_sig_enr_2 <- as.data.frame(coef(summary(model_enr_2))[2:7, c("Value", "p-value")])
mat_sig_enr_2$Value[mat_sig_enr_2$`p-value` >= 0.05 ] <- 0 
mat_sig_irr_2 <- as.data.frame(coef(summary(model_irr_2))[2:7, c("Value", "p-value")])
mat_sig_irr_2$Value[mat_sig_irr_2$`p-value` >= 0.05 ] <- 0 
mat_sig_dwn_2 <- as.data.frame(coef(summary(model_dwn_2))[2:7, c("Value", "p-value")])
mat_sig_dwn_2$Value[mat_sig_dwn_2$`p-value` >= 0.05 ] <- 0 
mat_sig_lnl_2 <- as.data.frame(coef(summary(model_lnl_2))[2:7, c("Value", "p-value")])
mat_sig_lnl_2$Value[mat_sig_lnl_2$`p-value` >= 0.05 ] <- 0 

network_sig_group_2 <- (cbind(mat_sig_che_2[,1], mat_sig_rlx_2[,1],  mat_sig_enr_2[,1], mat_sig_irr_2[,1], mat_sig_dwn_2[,1], mat_sig_lnl_2[,1]))

# Networks  # 


# 1. Open  file
tiff("networks_grouping22.tif", width= 1200, height= 600)
# 2. Create the plot
layout(t(1:2))
qgraph(network_sig_group_1, labels = c("che", "rlx", "enr", "irr", "dwn", "lnl"), negDashed = TRUE, edge.labels = TRUE, layout = "spring", vsize = 9, esize = 15, maximum = 0.25,   title = "The Stable group v22")
qgraph(network_sig_group_2, labels = c("che", "rlx", "enr", "irr",  "dwn", "lnl"), negDashed = TRUE,  edge.labels = TRUE, layout = "spring", vsize = 9, esize = 15, maximum = 0.25,  title = "The Increase group v22")

# 3. Close the file
dev.off()

####Group 23####

# Models for the Stable group # 

model_che_1 <- lme(mood_cheerful ~ s_chr.l + s_rlx.l + s_enr.l + s_irr.l + s_dwn.l + s_lnl.l + id_time, random=list(idtw = ~1, subjno = pdDiag(~ 1 + id_time + s_chr.l + s_rlx.l  + s_enr.l + s_irr.l + s_dwn.l + s_lnl.l)), correlation = corCAR1(form = ~ id_time | idtw / subjno), data=my_data_complete, na.action=na.omit, control=list(opt="optim"), subset=group23=="1")
mat_che_1 <- matrix(as.vector(fixed.effects(model_che_1))[c(2:7)], 6, 1)
model_rlx_1 <- lme(mood_relaxed ~ s_chr.l + s_rlx.l + s_enr.l + s_irr.l + s_dwn.l + s_lnl.l + id_time, random=list(idtw = ~1, subjno = pdDiag(~ 1 + id_time + s_chr.l + s_rlx.l  + s_enr.l + s_irr.l + s_dwn.l + s_lnl.l)), correlation = corCAR1(form = ~ id_time | idtw / subjno), data=my_data_complete, na.action=na.omit, control=list(opt="optim"), subset=group23=="1")
mat_rlx_1 <- matrix(as.vector(fixed.effects(model_rlx_1))[c(2:7)], 6, 1)
model_enr_1 <- lme(phy_energy ~ s_chr.l + s_rlx.l + s_enr.l + s_irr.l + s_dwn.l + s_lnl.l + id_time, random=list(idtw = ~1, subjno = pdDiag(~ 1 + id_time + s_chr.l + s_rlx.l  + s_enr.l + s_irr.l + s_dwn.l + s_lnl.l)), correlation = corCAR1(form = ~ id_time | idtw / subjno), data=my_data_complete, na.action=na.omit, control=list(opt="optim"), subset=group23=="1")
mat_enr_1 <- matrix(as.vector(fixed.effects(model_enr_1))[c(2:7)], 6, 1)
model_irr_1 <- lme(mood_irritat ~ s_chr.l + s_rlx.l + s_enr.l + s_irr.l + s_dwn.l + s_lnl.l + id_time, random=list(idtw = ~1, subjno = pdDiag(~ 1 + id_time + s_chr.l + s_rlx.l  + s_enr.l + s_irr.l + s_dwn.l + s_lnl.l)), correlation = corCAR1(form = ~ id_time | idtw / subjno), data=my_data_complete, na.action=na.omit, control=list(opt="optim"), subset=group23=="1")
mat_irr_1 <- matrix(as.vector(fixed.effects(model_irr_1))[c(2:7)], 6, 1)
model_dwn_1 <- lme(mood_down ~ s_chr.l + s_rlx.l + s_enr.l + s_irr.l + s_dwn.l + s_lnl.l + id_time, random=list(idtw = ~1, subjno = pdDiag(~ 1 + id_time + s_chr.l + s_rlx.l  + s_enr.l + s_irr.l + s_dwn.l + s_lnl.l)), correlation = corCAR1(form = ~ id_time | idtw / subjno), data=my_data_complete, na.action=na.omit, control=list(opt="optim"), subset=group23=="1")
mat_dwn_1 <- matrix(as.vector(fixed.effects(model_dwn_1))[c(2:7)], 6, 1)
model_lnl_1 <- lme(mood_lonely ~ s_chr.l + s_rlx.l + s_enr.l + s_irr.l + s_dwn.l + s_lnl.l + id_time, random=list(idtw = ~1, subjno = pdDiag(~ 1 + id_time + s_chr.l + s_rlx.l  + s_enr.l + s_irr.l + s_dwn.l + s_lnl.l)), correlation = corCAR1(form = ~ id_time | idtw / subjno), data=my_data_complete, na.action=na.omit, control=list(opt="optim"), subset=group23=="1")
mat_lnl_1 <- matrix(as.vector(fixed.effects(model_lnl_1))[c(2:7)], 6, 1)


##### And now creating the networks with only significant paths ## 

mat_sig_che_1 <- as.data.frame(coef(summary(model_che_1))[2:7, c("Value", "p-value")])
mat_sig_che_1$Value[mat_sig_che_1$`p-value` >= 0.05 ] <- 0 
mat_sig_rlx_1 <- as.data.frame(coef(summary(model_rlx_1))[2:7, c("Value", "p-value")])
mat_sig_rlx_1$Value[mat_sig_rlx_1$`p-value` >= 0.05 ] <- 0 
mat_sig_enr_1 <- as.data.frame(coef(summary(model_enr_1))[2:7, c("Value", "p-value")])
mat_sig_enr_1$Value[mat_sig_enr_1$`p-value` >= 0.05 ] <- 0 
mat_sig_irr_1 <- as.data.frame(coef(summary(model_irr_1))[2:7, c("Value", "p-value")])
mat_sig_irr_1$Value[mat_sig_irr_1$`p-value` >= 0.05 ] <- 0 
mat_sig_dwn_1 <- as.data.frame(coef(summary(model_dwn_1))[2:7, c("Value", "p-value")])
mat_sig_dwn_1$Value[mat_sig_dwn_1$`p-value` >= 0.05 ] <- 0 
mat_sig_lnl_1 <- as.data.frame(coef(summary(model_lnl_1))[2:7, c("Value", "p-value")])
mat_sig_lnl_1$Value[mat_sig_lnl_1$`p-value` >= 0.05 ] <- 0 

network_sig_group_1 <- cbind(mat_sig_che_1[,1], mat_sig_rlx_1[,1], mat_sig_enr_1[,1], mat_sig_irr_1[,1], mat_sig_dwn_1[,1], mat_sig_lnl_1[,1])

# Models for the Increase group # 

model_che_2 <- lme(mood_cheerful ~ s_chr.l + s_rlx.l + s_enr.l + s_irr.l + s_dwn.l + s_lnl.l + id_time, random=list(idtw = ~1, subjno = pdDiag(~ 1 + id_time + s_chr.l + s_rlx.l  + s_enr.l + s_irr.l + s_dwn.l + s_lnl.l)), correlation = corCAR1(form = ~ id_time | idtw / subjno), data=my_data_complete, na.action=na.omit, control=list(opt="optim"), subset=group23=="3")
mat_che_2 <- matrix(as.vector(fixed.effects(model_che_2))[c(2:7)], 6, 1)
model_rlx_2 <- lme(mood_relaxed ~ s_chr.l + s_rlx.l + s_enr.l + s_irr.l + s_dwn.l + s_lnl.l + id_time, random=list(idtw = ~1, subjno = pdDiag(~ 1 + id_time + s_chr.l + s_rlx.l  + s_enr.l + s_irr.l + s_dwn.l + s_lnl.l)), correlation = corCAR1(form = ~ id_time | idtw / subjno), data=my_data_complete, na.action=na.omit, control=list(opt="optim"), subset=group23=="3")
mat_rlx_2 <- matrix(as.vector(fixed.effects(model_rlx_2))[c(2:7)], 6, 1)
model_enr_2 <- lme(phy_energy ~ s_chr.l + s_rlx.l + s_enr.l + s_irr.l + s_dwn.l + s_lnl.l + id_time, random=list(idtw = ~1, subjno = pdDiag(~ 1 + id_time + s_chr.l + s_rlx.l  + s_enr.l + s_irr.l + s_dwn.l + s_lnl.l)), correlation = corCAR1(form = ~ id_time | idtw / subjno), data=my_data_complete, na.action=na.omit, control=list(opt="optim"), subset=group23=="3")
mat_enr_2 <- matrix(as.vector(fixed.effects(model_enr_2))[c(2:7)], 6, 1)
model_irr_2 <- lme(mood_irritat ~ s_chr.l + s_rlx.l + s_enr.l + s_irr.l + s_dwn.l + s_lnl.l + id_time, random=list(idtw = ~1, subjno = pdDiag(~ 1 + id_time + s_chr.l + s_rlx.l  + s_enr.l + s_irr.l + s_dwn.l + s_lnl.l)), correlation = corCAR1(form = ~ id_time | idtw / subjno), data=my_data_complete, na.action=na.omit, control=list(opt="optim"), subset=group23=="3")
mat_irr_2 <- matrix(as.vector(fixed.effects(model_irr_2))[c(2:7)], 6, 1)
model_dwn_2 <- lme(mood_down ~ s_chr.l + s_rlx.l + s_enr.l + s_irr.l + s_dwn.l + s_lnl.l + id_time, random=list(idtw = ~1, subjno = pdDiag(~ 1 + id_time + s_chr.l + s_rlx.l  + s_enr.l + s_irr.l + s_dwn.l + s_lnl.l)), correlation = corCAR1(form = ~ id_time | idtw / subjno), data=my_data_complete, na.action=na.omit, control=list(opt="optim"), subset=group23=="3")
mat_dwn_2 <- matrix(as.vector(fixed.effects(model_dwn_2))[c(2:7)], 6, 1)
model_lnl_2 <- lme(mood_lonely ~ s_chr.l + s_rlx.l + s_enr.l + s_irr.l + s_dwn.l + s_lnl.l + id_time, random=list(idtw = ~1, subjno = pdDiag(~ 1 + id_time + s_chr.l + s_rlx.l  + s_enr.l + s_irr.l + s_dwn.l + s_lnl.l)), correlation = corCAR1(form = ~ id_time | idtw / subjno), data=my_data_complete, na.action=na.omit, control=list(opt="optim"), subset=group23=="3")
mat_lnl_2 <- matrix(as.vector(fixed.effects(model_lnl_2))[c(2:7)], 6, 1)
network_group_2 <- (cbind(mat_che_2, mat_rlx_2,  mat_enr_2, mat_irr_2, mat_dwn_2, mat_lnl_2))

##### And now creating the networks with only significant paths ## 

mat_sig_che_2 <- as.data.frame(coef(summary(model_che_2))[2:7, c("Value", "p-value")])
mat_sig_che_2$Value[mat_sig_che_2$`p-value` >= 0.05 ] <- 0 
mat_sig_rlx_2 <- as.data.frame(coef(summary(model_rlx_2))[2:7, c("Value", "p-value")])
mat_sig_rlx_2$Value[mat_sig_rlx_2$`p-value` >= 0.05 ] <- 0 
mat_sig_enr_2 <- as.data.frame(coef(summary(model_enr_2))[2:7, c("Value", "p-value")])
mat_sig_enr_2$Value[mat_sig_enr_2$`p-value` >= 0.05 ] <- 0 
mat_sig_irr_2 <- as.data.frame(coef(summary(model_irr_2))[2:7, c("Value", "p-value")])
mat_sig_irr_2$Value[mat_sig_irr_2$`p-value` >= 0.05 ] <- 0 
mat_sig_dwn_2 <- as.data.frame(coef(summary(model_dwn_2))[2:7, c("Value", "p-value")])
mat_sig_dwn_2$Value[mat_sig_dwn_2$`p-value` >= 0.05 ] <- 0 
mat_sig_lnl_2 <- as.data.frame(coef(summary(model_lnl_2))[2:7, c("Value", "p-value")])
mat_sig_lnl_2$Value[mat_sig_lnl_2$`p-value` >= 0.05 ] <- 0 

network_sig_group_2 <- (cbind(mat_sig_che_2[,1], mat_sig_rlx_2[,1],  mat_sig_enr_2[,1], mat_sig_irr_2[,1], mat_sig_dwn_2[,1], mat_sig_lnl_2[,1]))

# Networks  # 


# 1. Open  file
tiff("networks_grouping23.tif", width= 1200, height= 600)
# 2. Create the plot
layout(t(1:2))
qgraph(network_sig_group_1, labels = c("che", "rlx", "enr", "irr", "dwn", "lnl"), negDashed = TRUE, edge.labels = TRUE, layout = "spring", vsize = 9, esize = 15, maximum = 0.25,   title = "The Stable group v23")
qgraph(network_sig_group_2, labels = c("che", "rlx", "enr", "irr",  "dwn", "lnl"), negDashed = TRUE,  edge.labels = TRUE, layout = "spring", vsize = 9, esize = 15, maximum = 0.25,  title = "The Increase group v23")

# 3. Close the file
dev.off()

####Group 24####

# Models for the Stable group # 

model_che_1 <- lme(mood_cheerful ~ s_chr.l + s_rlx.l + s_enr.l + s_irr.l + s_dwn.l + s_lnl.l + id_time, random=list(idtw = ~1, subjno = pdDiag(~ 1 + id_time + s_chr.l + s_rlx.l  + s_enr.l + s_irr.l + s_dwn.l + s_lnl.l)), correlation = corCAR1(form = ~ id_time | idtw / subjno), data=my_data_complete, na.action=na.omit, control=list(opt="optim"), subset=group24=="1")
mat_che_1 <- matrix(as.vector(fixed.effects(model_che_1))[c(2:7)], 6, 1)
model_rlx_1 <- lme(mood_relaxed ~ s_chr.l + s_rlx.l + s_enr.l + s_irr.l + s_dwn.l + s_lnl.l + id_time, random=list(idtw = ~1, subjno = pdDiag(~ 1 + id_time + s_chr.l + s_rlx.l  + s_enr.l + s_irr.l + s_dwn.l + s_lnl.l)), correlation = corCAR1(form = ~ id_time | idtw / subjno), data=my_data_complete, na.action=na.omit, control=list(opt="optim"), subset=group24=="1")
mat_rlx_1 <- matrix(as.vector(fixed.effects(model_rlx_1))[c(2:7)], 6, 1)
model_enr_1 <- lme(phy_energy ~ s_chr.l + s_rlx.l + s_enr.l + s_irr.l + s_dwn.l + s_lnl.l + id_time, random=list(idtw = ~1, subjno = pdDiag(~ 1 + id_time + s_chr.l + s_rlx.l  + s_enr.l + s_irr.l + s_dwn.l + s_lnl.l)), correlation = corCAR1(form = ~ id_time | idtw / subjno), data=my_data_complete, na.action=na.omit, control=list(opt="optim"), subset=group24=="1")
mat_enr_1 <- matrix(as.vector(fixed.effects(model_enr_1))[c(2:7)], 6, 1)
model_irr_1 <- lme(mood_irritat ~ s_chr.l + s_rlx.l + s_enr.l + s_irr.l + s_dwn.l + s_lnl.l + id_time, random=list(idtw = ~1, subjno = pdDiag(~ 1 + id_time + s_chr.l + s_rlx.l  + s_enr.l + s_irr.l + s_dwn.l + s_lnl.l)), correlation = corCAR1(form = ~ id_time | idtw / subjno), data=my_data_complete, na.action=na.omit, control=list(opt="optim"), subset=group24=="1")
mat_irr_1 <- matrix(as.vector(fixed.effects(model_irr_1))[c(2:7)], 6, 1)
model_dwn_1 <- lme(mood_down ~ s_chr.l + s_rlx.l + s_enr.l + s_irr.l + s_dwn.l + s_lnl.l + id_time, random=list(idtw = ~1, subjno = pdDiag(~ 1 + id_time + s_chr.l + s_rlx.l  + s_enr.l + s_irr.l + s_dwn.l + s_lnl.l)), correlation = corCAR1(form = ~ id_time | idtw / subjno), data=my_data_complete, na.action=na.omit, control=list(opt="optim"), subset=group24=="1")
mat_dwn_1 <- matrix(as.vector(fixed.effects(model_dwn_1))[c(2:7)], 6, 1)
model_lnl_1 <- lme(mood_lonely ~ s_chr.l + s_rlx.l + s_enr.l + s_irr.l + s_dwn.l + s_lnl.l + id_time, random=list(idtw = ~1, subjno = pdDiag(~ 1 + id_time + s_chr.l + s_rlx.l  + s_enr.l + s_irr.l + s_dwn.l + s_lnl.l)), correlation = corCAR1(form = ~ id_time | idtw / subjno), data=my_data_complete, na.action=na.omit, control=list(opt="optim"), subset=group24=="1")
mat_lnl_1 <- matrix(as.vector(fixed.effects(model_lnl_1))[c(2:7)], 6, 1)


##### And now creating the networks with only significant paths ## 

mat_sig_che_1 <- as.data.frame(coef(summary(model_che_1))[2:7, c("Value", "p-value")])
mat_sig_che_1$Value[mat_sig_che_1$`p-value` >= 0.05 ] <- 0 
mat_sig_rlx_1 <- as.data.frame(coef(summary(model_rlx_1))[2:7, c("Value", "p-value")])
mat_sig_rlx_1$Value[mat_sig_rlx_1$`p-value` >= 0.05 ] <- 0 
mat_sig_enr_1 <- as.data.frame(coef(summary(model_enr_1))[2:7, c("Value", "p-value")])
mat_sig_enr_1$Value[mat_sig_enr_1$`p-value` >= 0.05 ] <- 0 
mat_sig_irr_1 <- as.data.frame(coef(summary(model_irr_1))[2:7, c("Value", "p-value")])
mat_sig_irr_1$Value[mat_sig_irr_1$`p-value` >= 0.05 ] <- 0 
mat_sig_dwn_1 <- as.data.frame(coef(summary(model_dwn_1))[2:7, c("Value", "p-value")])
mat_sig_dwn_1$Value[mat_sig_dwn_1$`p-value` >= 0.05 ] <- 0 
mat_sig_lnl_1 <- as.data.frame(coef(summary(model_lnl_1))[2:7, c("Value", "p-value")])
mat_sig_lnl_1$Value[mat_sig_lnl_1$`p-value` >= 0.05 ] <- 0 

network_sig_group_1 <- cbind(mat_sig_che_1[,1], mat_sig_rlx_1[,1], mat_sig_enr_1[,1], mat_sig_irr_1[,1], mat_sig_dwn_1[,1], mat_sig_lnl_1[,1])

# Models for the Increase group # 

model_che_2 <- lme(mood_cheerful ~ s_chr.l + s_rlx.l + s_enr.l + s_irr.l + s_dwn.l + s_lnl.l + id_time, random=list(idtw = ~1, subjno = pdDiag(~ 1 + id_time + s_chr.l + s_rlx.l  + s_enr.l + s_irr.l + s_dwn.l + s_lnl.l)), correlation = corCAR1(form = ~ id_time | idtw / subjno), data=my_data_complete, na.action=na.omit, control=list(opt="optim"), subset=group24=="3")
mat_che_2 <- matrix(as.vector(fixed.effects(model_che_2))[c(2:7)], 6, 1)
model_rlx_2 <- lme(mood_relaxed ~ s_chr.l + s_rlx.l + s_enr.l + s_irr.l + s_dwn.l + s_lnl.l + id_time, random=list(idtw = ~1, subjno = pdDiag(~ 1 + id_time + s_chr.l + s_rlx.l  + s_enr.l + s_irr.l + s_dwn.l + s_lnl.l)), correlation = corCAR1(form = ~ id_time | idtw / subjno), data=my_data_complete, na.action=na.omit, control=list(opt="optim"), subset=group24=="3")
mat_rlx_2 <- matrix(as.vector(fixed.effects(model_rlx_2))[c(2:7)], 6, 1)
model_enr_2 <- lme(phy_energy ~ s_chr.l + s_rlx.l + s_enr.l + s_irr.l + s_dwn.l + s_lnl.l + id_time, random=list(idtw = ~1, subjno = pdDiag(~ 1 + id_time + s_chr.l + s_rlx.l  + s_enr.l + s_irr.l + s_dwn.l + s_lnl.l)), correlation = corCAR1(form = ~ id_time | idtw / subjno), data=my_data_complete, na.action=na.omit, control=list(opt="optim"), subset=group24=="3")
mat_enr_2 <- matrix(as.vector(fixed.effects(model_enr_2))[c(2:7)], 6, 1)
model_irr_2 <- lme(mood_irritat ~ s_chr.l + s_rlx.l + s_enr.l + s_irr.l + s_dwn.l + s_lnl.l + id_time, random=list(idtw = ~1, subjno = pdDiag(~ 1 + id_time + s_chr.l + s_rlx.l  + s_enr.l + s_irr.l + s_dwn.l + s_lnl.l)), correlation = corCAR1(form = ~ id_time | idtw / subjno), data=my_data_complete, na.action=na.omit, control=list(opt="optim"), subset=group24=="3")
mat_irr_2 <- matrix(as.vector(fixed.effects(model_irr_2))[c(2:7)], 6, 1)
model_dwn_2 <- lme(mood_down ~ s_chr.l + s_rlx.l + s_enr.l + s_irr.l + s_dwn.l + s_lnl.l + id_time, random=list(idtw = ~1, subjno = pdDiag(~ 1 + id_time + s_chr.l + s_rlx.l  + s_enr.l + s_irr.l + s_dwn.l + s_lnl.l)), correlation = corCAR1(form = ~ id_time | idtw / subjno), data=my_data_complete, na.action=na.omit, control=list(opt="optim"), subset=group24=="3")
mat_dwn_2 <- matrix(as.vector(fixed.effects(model_dwn_2))[c(2:7)], 6, 1)
model_lnl_2 <- lme(mood_lonely ~ s_chr.l + s_rlx.l + s_enr.l + s_irr.l + s_dwn.l + s_lnl.l + id_time, random=list(idtw = ~1, subjno = pdDiag(~ 1 + id_time + s_chr.l + s_rlx.l  + s_enr.l + s_irr.l + s_dwn.l + s_lnl.l)), correlation = corCAR1(form = ~ id_time | idtw / subjno), data=my_data_complete, na.action=na.omit, control=list(opt="optim"), subset=group24=="3")
mat_lnl_2 <- matrix(as.vector(fixed.effects(model_lnl_2))[c(2:7)], 6, 1)
network_group_2 <- (cbind(mat_che_2, mat_rlx_2,  mat_enr_2, mat_irr_2, mat_dwn_2, mat_lnl_2))

##### And now creating the networks with only significant paths ## 

mat_sig_che_2 <- as.data.frame(coef(summary(model_che_2))[2:7, c("Value", "p-value")])
mat_sig_che_2$Value[mat_sig_che_2$`p-value` >= 0.05 ] <- 0 
mat_sig_rlx_2 <- as.data.frame(coef(summary(model_rlx_2))[2:7, c("Value", "p-value")])
mat_sig_rlx_2$Value[mat_sig_rlx_2$`p-value` >= 0.05 ] <- 0 
mat_sig_enr_2 <- as.data.frame(coef(summary(model_enr_2))[2:7, c("Value", "p-value")])
mat_sig_enr_2$Value[mat_sig_enr_2$`p-value` >= 0.05 ] <- 0 
mat_sig_irr_2 <- as.data.frame(coef(summary(model_irr_2))[2:7, c("Value", "p-value")])
mat_sig_irr_2$Value[mat_sig_irr_2$`p-value` >= 0.05 ] <- 0 
mat_sig_dwn_2 <- as.data.frame(coef(summary(model_dwn_2))[2:7, c("Value", "p-value")])
mat_sig_dwn_2$Value[mat_sig_dwn_2$`p-value` >= 0.05 ] <- 0 
mat_sig_lnl_2 <- as.data.frame(coef(summary(model_lnl_2))[2:7, c("Value", "p-value")])
mat_sig_lnl_2$Value[mat_sig_lnl_2$`p-value` >= 0.05 ] <- 0 

network_sig_group_2 <- (cbind(mat_sig_che_2[,1], mat_sig_rlx_2[,1],  mat_sig_enr_2[,1], mat_sig_irr_2[,1], mat_sig_dwn_2[,1], mat_sig_lnl_2[,1]))

# Networks  # 


# 1. Open  file
tiff("networks_grouping24.tif", width= 1200, height= 600)
# 2. Create the plot
layout(t(1:2))
qgraph(network_sig_group_1, labels = c("che", "rlx", "enr", "irr", "dwn", "lnl"), negDashed = TRUE, edge.labels = TRUE, layout = "spring", vsize = 9, esize = 15, maximum = 0.25,   title = "The Stable group v24")
qgraph(network_sig_group_2, labels = c("che", "rlx", "enr", "irr",  "dwn", "lnl"), negDashed = TRUE,  edge.labels = TRUE, layout = "spring", vsize = 9, esize = 15, maximum = 0.25,  title = "The Increase group v24")

# 3. Close the file
dev.off()

####Group 25####

# Models for the Stable group # 

model_che_1 <- lme(mood_cheerful ~ s_chr.l + s_rlx.l + s_enr.l + s_irr.l + s_dwn.l + s_lnl.l + id_time, random=list(idtw = ~1, subjno = pdDiag(~ 1 + id_time + s_chr.l + s_rlx.l  + s_enr.l + s_irr.l + s_dwn.l + s_lnl.l)), correlation = corCAR1(form = ~ id_time | idtw / subjno), data=my_data_complete, na.action=na.omit, control=list(opt="optim"), subset=group25=="1")
mat_che_1 <- matrix(as.vector(fixed.effects(model_che_1))[c(2:7)], 6, 1)
model_rlx_1 <- lme(mood_relaxed ~ s_chr.l + s_rlx.l + s_enr.l + s_irr.l + s_dwn.l + s_lnl.l + id_time, random=list(idtw = ~1, subjno = pdDiag(~ 1 + id_time + s_chr.l + s_rlx.l  + s_enr.l + s_irr.l + s_dwn.l + s_lnl.l)), correlation = corCAR1(form = ~ id_time | idtw / subjno), data=my_data_complete, na.action=na.omit, control=list(opt="optim"), subset=group25=="1")
mat_rlx_1 <- matrix(as.vector(fixed.effects(model_rlx_1))[c(2:7)], 6, 1)
model_enr_1 <- lme(phy_energy ~ s_chr.l + s_rlx.l + s_enr.l + s_irr.l + s_dwn.l + s_lnl.l + id_time, random=list(idtw = ~1, subjno = pdDiag(~ 1 + id_time + s_chr.l + s_rlx.l  + s_enr.l + s_irr.l + s_dwn.l + s_lnl.l)), correlation = corCAR1(form = ~ id_time | idtw / subjno), data=my_data_complete, na.action=na.omit, control=list(opt="optim"), subset=group25=="1")
mat_enr_1 <- matrix(as.vector(fixed.effects(model_enr_1))[c(2:7)], 6, 1)
model_irr_1 <- lme(mood_irritat ~ s_chr.l + s_rlx.l + s_enr.l + s_irr.l + s_dwn.l + s_lnl.l + id_time, random=list(idtw = ~1, subjno = pdDiag(~ 1 + id_time + s_chr.l + s_rlx.l  + s_enr.l + s_irr.l + s_dwn.l + s_lnl.l)), correlation = corCAR1(form = ~ id_time | idtw / subjno), data=my_data_complete, na.action=na.omit, control=list(opt="optim"), subset=group25=="1")
mat_irr_1 <- matrix(as.vector(fixed.effects(model_irr_1))[c(2:7)], 6, 1)
model_dwn_1 <- lme(mood_down ~ s_chr.l + s_rlx.l + s_enr.l + s_irr.l + s_dwn.l + s_lnl.l + id_time, random=list(idtw = ~1, subjno = pdDiag(~ 1 + id_time + s_chr.l + s_rlx.l  + s_enr.l + s_irr.l + s_dwn.l + s_lnl.l)), correlation = corCAR1(form = ~ id_time | idtw / subjno), data=my_data_complete, na.action=na.omit, control=list(opt="optim"), subset=group25=="1")
mat_dwn_1 <- matrix(as.vector(fixed.effects(model_dwn_1))[c(2:7)], 6, 1)
model_lnl_1 <- lme(mood_lonely ~ s_chr.l + s_rlx.l + s_enr.l + s_irr.l + s_dwn.l + s_lnl.l + id_time, random=list(idtw = ~1, subjno = pdDiag(~ 1 + id_time + s_chr.l + s_rlx.l  + s_enr.l + s_irr.l + s_dwn.l + s_lnl.l)), correlation = corCAR1(form = ~ id_time | idtw / subjno), data=my_data_complete, na.action=na.omit, control=list(opt="optim"), subset=group25=="1")
mat_lnl_1 <- matrix(as.vector(fixed.effects(model_lnl_1))[c(2:7)], 6, 1)


##### And now creating the networks with only significant paths ## 

mat_sig_che_1 <- as.data.frame(coef(summary(model_che_1))[2:7, c("Value", "p-value")])
mat_sig_che_1$Value[mat_sig_che_1$`p-value` >= 0.05 ] <- 0 
mat_sig_rlx_1 <- as.data.frame(coef(summary(model_rlx_1))[2:7, c("Value", "p-value")])
mat_sig_rlx_1$Value[mat_sig_rlx_1$`p-value` >= 0.05 ] <- 0 
mat_sig_enr_1 <- as.data.frame(coef(summary(model_enr_1))[2:7, c("Value", "p-value")])
mat_sig_enr_1$Value[mat_sig_enr_1$`p-value` >= 0.05 ] <- 0 
mat_sig_irr_1 <- as.data.frame(coef(summary(model_irr_1))[2:7, c("Value", "p-value")])
mat_sig_irr_1$Value[mat_sig_irr_1$`p-value` >= 0.05 ] <- 0 
mat_sig_dwn_1 <- as.data.frame(coef(summary(model_dwn_1))[2:7, c("Value", "p-value")])
mat_sig_dwn_1$Value[mat_sig_dwn_1$`p-value` >= 0.05 ] <- 0 
mat_sig_lnl_1 <- as.data.frame(coef(summary(model_lnl_1))[2:7, c("Value", "p-value")])
mat_sig_lnl_1$Value[mat_sig_lnl_1$`p-value` >= 0.05 ] <- 0 

network_sig_group_1 <- cbind(mat_sig_che_1[,1], mat_sig_rlx_1[,1], mat_sig_enr_1[,1], mat_sig_irr_1[,1], mat_sig_dwn_1[,1], mat_sig_lnl_1[,1])

# Models for the Increase group # 

model_che_2 <- lme(mood_cheerful ~ s_chr.l + s_rlx.l + s_enr.l + s_irr.l + s_dwn.l + s_lnl.l + id_time, random=list(idtw = ~1, subjno = pdDiag(~ 1 + id_time + s_chr.l + s_rlx.l  + s_enr.l + s_irr.l + s_dwn.l + s_lnl.l)), correlation = corCAR1(form = ~ id_time | idtw / subjno), data=my_data_complete, na.action=na.omit, control=list(opt="optim"), subset=group25=="3")
mat_che_2 <- matrix(as.vector(fixed.effects(model_che_2))[c(2:7)], 6, 1)
model_rlx_2 <- lme(mood_relaxed ~ s_chr.l + s_rlx.l + s_enr.l + s_irr.l + s_dwn.l + s_lnl.l + id_time, random=list(idtw = ~1, subjno = pdDiag(~ 1 + id_time + s_chr.l + s_rlx.l  + s_enr.l + s_irr.l + s_dwn.l + s_lnl.l)), correlation = corCAR1(form = ~ id_time | idtw / subjno), data=my_data_complete, na.action=na.omit, control=list(opt="optim"), subset=group25=="3")
mat_rlx_2 <- matrix(as.vector(fixed.effects(model_rlx_2))[c(2:7)], 6, 1)
model_enr_2 <- lme(phy_energy ~ s_chr.l + s_rlx.l + s_enr.l + s_irr.l + s_dwn.l + s_lnl.l + id_time, random=list(idtw = ~1, subjno = pdDiag(~ 1 + id_time + s_chr.l + s_rlx.l  + s_enr.l + s_irr.l + s_dwn.l + s_lnl.l)), correlation = corCAR1(form = ~ id_time | idtw / subjno), data=my_data_complete, na.action=na.omit, control=list(opt="optim"), subset=group25=="3")
mat_enr_2 <- matrix(as.vector(fixed.effects(model_enr_2))[c(2:7)], 6, 1)
model_irr_2 <- lme(mood_irritat ~ s_chr.l + s_rlx.l + s_enr.l + s_irr.l + s_dwn.l + s_lnl.l + id_time, random=list(idtw = ~1, subjno = pdDiag(~ 1 + id_time + s_chr.l + s_rlx.l  + s_enr.l + s_irr.l + s_dwn.l + s_lnl.l)), correlation = corCAR1(form = ~ id_time | idtw / subjno), data=my_data_complete, na.action=na.omit, control=list(opt="optim"), subset=group25=="3")
mat_irr_2 <- matrix(as.vector(fixed.effects(model_irr_2))[c(2:7)], 6, 1)
model_dwn_2 <- lme(mood_down ~ s_chr.l + s_rlx.l + s_enr.l + s_irr.l + s_dwn.l + s_lnl.l + id_time, random=list(idtw = ~1, subjno = pdDiag(~ 1 + id_time + s_chr.l + s_rlx.l  + s_enr.l + s_irr.l + s_dwn.l + s_lnl.l)), correlation = corCAR1(form = ~ id_time | idtw / subjno), data=my_data_complete, na.action=na.omit, control=list(opt="optim"), subset=group25=="3")
mat_dwn_2 <- matrix(as.vector(fixed.effects(model_dwn_2))[c(2:7)], 6, 1)
model_lnl_2 <- lme(mood_lonely ~ s_chr.l + s_rlx.l + s_enr.l + s_irr.l + s_dwn.l + s_lnl.l + id_time, random=list(idtw = ~1, subjno = pdDiag(~ 1 + id_time + s_chr.l + s_rlx.l  + s_enr.l + s_irr.l + s_dwn.l + s_lnl.l)), correlation = corCAR1(form = ~ id_time | idtw / subjno), data=my_data_complete, na.action=na.omit, control=list(opt="optim"), subset=group25=="3")
mat_lnl_2 <- matrix(as.vector(fixed.effects(model_lnl_2))[c(2:7)], 6, 1)
network_group_2 <- (cbind(mat_che_2, mat_rlx_2,  mat_enr_2, mat_irr_2, mat_dwn_2, mat_lnl_2))

##### And now creating the networks with only significant paths ## 

mat_sig_che_2 <- as.data.frame(coef(summary(model_che_2))[2:7, c("Value", "p-value")])
mat_sig_che_2$Value[mat_sig_che_2$`p-value` >= 0.05 ] <- 0 
mat_sig_rlx_2 <- as.data.frame(coef(summary(model_rlx_2))[2:7, c("Value", "p-value")])
mat_sig_rlx_2$Value[mat_sig_rlx_2$`p-value` >= 0.05 ] <- 0 
mat_sig_enr_2 <- as.data.frame(coef(summary(model_enr_2))[2:7, c("Value", "p-value")])
mat_sig_enr_2$Value[mat_sig_enr_2$`p-value` >= 0.05 ] <- 0 
mat_sig_irr_2 <- as.data.frame(coef(summary(model_irr_2))[2:7, c("Value", "p-value")])
mat_sig_irr_2$Value[mat_sig_irr_2$`p-value` >= 0.05 ] <- 0 
mat_sig_dwn_2 <- as.data.frame(coef(summary(model_dwn_2))[2:7, c("Value", "p-value")])
mat_sig_dwn_2$Value[mat_sig_dwn_2$`p-value` >= 0.05 ] <- 0 
mat_sig_lnl_2 <- as.data.frame(coef(summary(model_lnl_2))[2:7, c("Value", "p-value")])
mat_sig_lnl_2$Value[mat_sig_lnl_2$`p-value` >= 0.05 ] <- 0 

network_sig_group_2 <- (cbind(mat_sig_che_2[,1], mat_sig_rlx_2[,1],  mat_sig_enr_2[,1], mat_sig_irr_2[,1], mat_sig_dwn_2[,1], mat_sig_lnl_2[,1]))

# Networks  # 


# 1. Open  file
tiff("networks_grouping25.tif", width= 1200, height= 600)
# 2. Create the plot
layout(t(1:2))
qgraph(network_sig_group_1, labels = c("che", "rlx", "enr", "irr", "dwn", "lnl"), negDashed = TRUE, edge.labels = TRUE, layout = "spring", vsize = 9, esize = 15, maximum = 0.25,   title = "The Stable group v25")
qgraph(network_sig_group_2, labels = c("che", "rlx", "enr", "irr",  "dwn", "lnl"), negDashed = TRUE,  edge.labels = TRUE, layout = "spring", vsize = 9, esize = 15, maximum = 0.25,  title = "The Increase group v25")

# 3. Close the file
dev.off()

####Group 26####

# Models for the Stable group # 

model_che_1 <- lme(mood_cheerful ~ s_chr.l + s_rlx.l + s_enr.l + s_irr.l + s_dwn.l + s_lnl.l + id_time, random=list(idtw = ~1, subjno = pdDiag(~ 1 + id_time + s_chr.l + s_rlx.l  + s_enr.l + s_irr.l + s_dwn.l + s_lnl.l)), correlation = corCAR1(form = ~ id_time | idtw / subjno), data=my_data_complete, na.action=na.omit, control=list(opt="optim"), subset=group26=="1")
mat_che_1 <- matrix(as.vector(fixed.effects(model_che_1))[c(2:7)], 6, 1)
model_rlx_1 <- lme(mood_relaxed ~ s_chr.l + s_rlx.l + s_enr.l + s_irr.l + s_dwn.l + s_lnl.l + id_time, random=list(idtw = ~1, subjno = pdDiag(~ 1 + id_time + s_chr.l + s_rlx.l  + s_enr.l + s_irr.l + s_dwn.l + s_lnl.l)), correlation = corCAR1(form = ~ id_time | idtw / subjno), data=my_data_complete, na.action=na.omit, control=list(opt="optim"), subset=group26=="1")
mat_rlx_1 <- matrix(as.vector(fixed.effects(model_rlx_1))[c(2:7)], 6, 1)
model_enr_1 <- lme(phy_energy ~ s_chr.l + s_rlx.l + s_enr.l + s_irr.l + s_dwn.l + s_lnl.l + id_time, random=list(idtw = ~1, subjno = pdDiag(~ 1 + id_time + s_chr.l + s_rlx.l  + s_enr.l + s_irr.l + s_dwn.l + s_lnl.l)), correlation = corCAR1(form = ~ id_time | idtw / subjno), data=my_data_complete, na.action=na.omit, control=list(opt="optim"), subset=group26=="1")
mat_enr_1 <- matrix(as.vector(fixed.effects(model_enr_1))[c(2:7)], 6, 1)
model_irr_1 <- lme(mood_irritat ~ s_chr.l + s_rlx.l + s_enr.l + s_irr.l + s_dwn.l + s_lnl.l + id_time, random=list(idtw = ~1, subjno = pdDiag(~ 1 + id_time + s_chr.l + s_rlx.l  + s_enr.l + s_irr.l + s_dwn.l + s_lnl.l)), correlation = corCAR1(form = ~ id_time | idtw / subjno), data=my_data_complete, na.action=na.omit, control=list(opt="optim"), subset=group26=="1")
mat_irr_1 <- matrix(as.vector(fixed.effects(model_irr_1))[c(2:7)], 6, 1)
model_dwn_1 <- lme(mood_down ~ s_chr.l + s_rlx.l + s_enr.l + s_irr.l + s_dwn.l + s_lnl.l + id_time, random=list(idtw = ~1, subjno = pdDiag(~ 1 + id_time + s_chr.l + s_rlx.l  + s_enr.l + s_irr.l + s_dwn.l + s_lnl.l)), correlation = corCAR1(form = ~ id_time | idtw / subjno), data=my_data_complete, na.action=na.omit, control=list(opt="optim"), subset=group26=="1")
mat_dwn_1 <- matrix(as.vector(fixed.effects(model_dwn_1))[c(2:7)], 6, 1)
model_lnl_1 <- lme(mood_lonely ~ s_chr.l + s_rlx.l + s_enr.l + s_irr.l + s_dwn.l + s_lnl.l + id_time, random=list(idtw = ~1, subjno = pdDiag(~ 1 + id_time + s_chr.l + s_rlx.l  + s_enr.l + s_irr.l + s_dwn.l + s_lnl.l)), correlation = corCAR1(form = ~ id_time | idtw / subjno), data=my_data_complete, na.action=na.omit, control=list(opt="optim"), subset=group26=="1")
mat_lnl_1 <- matrix(as.vector(fixed.effects(model_lnl_1))[c(2:7)], 6, 1)


##### And now creating the networks with only significant paths ## 

mat_sig_che_1 <- as.data.frame(coef(summary(model_che_1))[2:7, c("Value", "p-value")])
mat_sig_che_1$Value[mat_sig_che_1$`p-value` >= 0.05 ] <- 0 
mat_sig_rlx_1 <- as.data.frame(coef(summary(model_rlx_1))[2:7, c("Value", "p-value")])
mat_sig_rlx_1$Value[mat_sig_rlx_1$`p-value` >= 0.05 ] <- 0 
mat_sig_enr_1 <- as.data.frame(coef(summary(model_enr_1))[2:7, c("Value", "p-value")])
mat_sig_enr_1$Value[mat_sig_enr_1$`p-value` >= 0.05 ] <- 0 
mat_sig_irr_1 <- as.data.frame(coef(summary(model_irr_1))[2:7, c("Value", "p-value")])
mat_sig_irr_1$Value[mat_sig_irr_1$`p-value` >= 0.05 ] <- 0 
mat_sig_dwn_1 <- as.data.frame(coef(summary(model_dwn_1))[2:7, c("Value", "p-value")])
mat_sig_dwn_1$Value[mat_sig_dwn_1$`p-value` >= 0.05 ] <- 0 
mat_sig_lnl_1 <- as.data.frame(coef(summary(model_lnl_1))[2:7, c("Value", "p-value")])
mat_sig_lnl_1$Value[mat_sig_lnl_1$`p-value` >= 0.05 ] <- 0 

network_sig_group_1 <- cbind(mat_sig_che_1[,1], mat_sig_rlx_1[,1], mat_sig_enr_1[,1], mat_sig_irr_1[,1], mat_sig_dwn_1[,1], mat_sig_lnl_1[,1])

# Models for the Increase group # 

model_che_2 <- lme(mood_cheerful ~ s_chr.l + s_rlx.l + s_enr.l + s_irr.l + s_dwn.l + s_lnl.l + id_time, random=list(idtw = ~1, subjno = pdDiag(~ 1 + id_time + s_chr.l + s_rlx.l  + s_enr.l + s_irr.l + s_dwn.l + s_lnl.l)), correlation = corCAR1(form = ~ id_time | idtw / subjno), data=my_data_complete, na.action=na.omit, control=list(opt="optim"), subset=group26=="3")
mat_che_2 <- matrix(as.vector(fixed.effects(model_che_2))[c(2:7)], 6, 1)
model_rlx_2 <- lme(mood_relaxed ~ s_chr.l + s_rlx.l + s_enr.l + s_irr.l + s_dwn.l + s_lnl.l + id_time, random=list(idtw = ~1, subjno = pdDiag(~ 1 + id_time + s_chr.l + s_rlx.l  + s_enr.l + s_irr.l + s_dwn.l + s_lnl.l)), correlation = corCAR1(form = ~ id_time | idtw / subjno), data=my_data_complete, na.action=na.omit, control=list(opt="optim"), subset=group26=="3")
mat_rlx_2 <- matrix(as.vector(fixed.effects(model_rlx_2))[c(2:7)], 6, 1)
model_enr_2 <- lme(phy_energy ~ s_chr.l + s_rlx.l + s_enr.l + s_irr.l + s_dwn.l + s_lnl.l + id_time, random=list(idtw = ~1, subjno = pdDiag(~ 1 + id_time + s_chr.l + s_rlx.l  + s_enr.l + s_irr.l + s_dwn.l + s_lnl.l)), correlation = corCAR1(form = ~ id_time | idtw / subjno), data=my_data_complete, na.action=na.omit, control=list(opt="optim"), subset=group26=="3")
mat_enr_2 <- matrix(as.vector(fixed.effects(model_enr_2))[c(2:7)], 6, 1)
model_irr_2 <- lme(mood_irritat ~ s_chr.l + s_rlx.l + s_enr.l + s_irr.l + s_dwn.l + s_lnl.l + id_time, random=list(idtw = ~1, subjno = pdDiag(~ 1 + id_time + s_chr.l + s_rlx.l  + s_enr.l + s_irr.l + s_dwn.l + s_lnl.l)), correlation = corCAR1(form = ~ id_time | idtw / subjno), data=my_data_complete, na.action=na.omit, control=list(opt="optim"), subset=group26=="3")
mat_irr_2 <- matrix(as.vector(fixed.effects(model_irr_2))[c(2:7)], 6, 1)
model_dwn_2 <- lme(mood_down ~ s_chr.l + s_rlx.l + s_enr.l + s_irr.l + s_dwn.l + s_lnl.l + id_time, random=list(idtw = ~1, subjno = pdDiag(~ 1 + id_time + s_chr.l + s_rlx.l  + s_enr.l + s_irr.l + s_dwn.l + s_lnl.l)), correlation = corCAR1(form = ~ id_time | idtw / subjno), data=my_data_complete, na.action=na.omit, control=list(opt="optim"), subset=group26=="3")
mat_dwn_2 <- matrix(as.vector(fixed.effects(model_dwn_2))[c(2:7)], 6, 1)
model_lnl_2 <- lme(mood_lonely ~ s_chr.l + s_rlx.l + s_enr.l + s_irr.l + s_dwn.l + s_lnl.l + id_time, random=list(idtw = ~1, subjno = pdDiag(~ 1 + id_time + s_chr.l + s_rlx.l  + s_enr.l + s_irr.l + s_dwn.l + s_lnl.l)), correlation = corCAR1(form = ~ id_time | idtw / subjno), data=my_data_complete, na.action=na.omit, control=list(opt="optim"), subset=group26=="3")
mat_lnl_2 <- matrix(as.vector(fixed.effects(model_lnl_2))[c(2:7)], 6, 1)
network_group_2 <- (cbind(mat_che_2, mat_rlx_2,  mat_enr_2, mat_irr_2, mat_dwn_2, mat_lnl_2))

##### And now creating the networks with only significant paths ## 

mat_sig_che_2 <- as.data.frame(coef(summary(model_che_2))[2:7, c("Value", "p-value")])
mat_sig_che_2$Value[mat_sig_che_2$`p-value` >= 0.05 ] <- 0 
mat_sig_rlx_2 <- as.data.frame(coef(summary(model_rlx_2))[2:7, c("Value", "p-value")])
mat_sig_rlx_2$Value[mat_sig_rlx_2$`p-value` >= 0.05 ] <- 0 
mat_sig_enr_2 <- as.data.frame(coef(summary(model_enr_2))[2:7, c("Value", "p-value")])
mat_sig_enr_2$Value[mat_sig_enr_2$`p-value` >= 0.05 ] <- 0 
mat_sig_irr_2 <- as.data.frame(coef(summary(model_irr_2))[2:7, c("Value", "p-value")])
mat_sig_irr_2$Value[mat_sig_irr_2$`p-value` >= 0.05 ] <- 0 
mat_sig_dwn_2 <- as.data.frame(coef(summary(model_dwn_2))[2:7, c("Value", "p-value")])
mat_sig_dwn_2$Value[mat_sig_dwn_2$`p-value` >= 0.05 ] <- 0 
mat_sig_lnl_2 <- as.data.frame(coef(summary(model_lnl_2))[2:7, c("Value", "p-value")])
mat_sig_lnl_2$Value[mat_sig_lnl_2$`p-value` >= 0.05 ] <- 0 

network_sig_group_2 <- (cbind(mat_sig_che_2[,1], mat_sig_rlx_2[,1],  mat_sig_enr_2[,1], mat_sig_irr_2[,1], mat_sig_dwn_2[,1], mat_sig_lnl_2[,1]))

# Networks  # 


# 1. Open  file
tiff("networks_grouping26.tif", width= 1200, height= 600)
# 2. Create the plot
layout(t(1:2))
qgraph(network_sig_group_1, labels = c("che", "rlx", "enr", "irr", "dwn", "lnl"), negDashed = TRUE, edge.labels = TRUE, layout = "spring", vsize = 9, esize = 15, maximum = 0.25,   title = "The Stable group v26")
qgraph(network_sig_group_2, labels = c("che", "rlx", "enr", "irr",  "dwn", "lnl"), negDashed = TRUE,  edge.labels = TRUE, layout = "spring", vsize = 9, esize = 15, maximum = 0.25,  title = "The Increase group v26")

# 3. Close the file
dev.off()

####Group 27####

# Models for the Stable group # 

model_che_1 <- lme(mood_cheerful ~ s_chr.l + s_rlx.l + s_enr.l + s_irr.l + s_dwn.l + s_lnl.l + id_time, random=list(idtw = ~1, subjno = pdDiag(~ 1 + id_time + s_chr.l + s_rlx.l  + s_enr.l + s_irr.l + s_dwn.l + s_lnl.l)), correlation = corCAR1(form = ~ id_time | idtw / subjno), data=my_data_complete, na.action=na.omit, control=list(opt="optim"), subset=group27=="1")
mat_che_1 <- matrix(as.vector(fixed.effects(model_che_1))[c(2:7)], 6, 1)
model_rlx_1 <- lme(mood_relaxed ~ s_chr.l + s_rlx.l + s_enr.l + s_irr.l + s_dwn.l + s_lnl.l + id_time, random=list(idtw = ~1, subjno = pdDiag(~ 1 + id_time + s_chr.l + s_rlx.l  + s_enr.l + s_irr.l + s_dwn.l + s_lnl.l)), correlation = corCAR1(form = ~ id_time | idtw / subjno), data=my_data_complete, na.action=na.omit, control=list(opt="optim"), subset=group27=="1")
mat_rlx_1 <- matrix(as.vector(fixed.effects(model_rlx_1))[c(2:7)], 6, 1)
model_enr_1 <- lme(phy_energy ~ s_chr.l + s_rlx.l + s_enr.l + s_irr.l + s_dwn.l + s_lnl.l + id_time, random=list(idtw = ~1, subjno = pdDiag(~ 1 + id_time + s_chr.l + s_rlx.l  + s_enr.l + s_irr.l + s_dwn.l + s_lnl.l)), correlation = corCAR1(form = ~ id_time | idtw / subjno), data=my_data_complete, na.action=na.omit, control=list(opt="optim"), subset=group27=="1")
mat_enr_1 <- matrix(as.vector(fixed.effects(model_enr_1))[c(2:7)], 6, 1)
model_irr_1 <- lme(mood_irritat ~ s_chr.l + s_rlx.l + s_enr.l + s_irr.l + s_dwn.l + s_lnl.l + id_time, random=list(idtw = ~1, subjno = pdDiag(~ 1 + id_time + s_chr.l + s_rlx.l  + s_enr.l + s_irr.l + s_dwn.l + s_lnl.l)), correlation = corCAR1(form = ~ id_time | idtw / subjno), data=my_data_complete, na.action=na.omit, control=list(opt="optim"), subset=group27=="1")
mat_irr_1 <- matrix(as.vector(fixed.effects(model_irr_1))[c(2:7)], 6, 1)
model_dwn_1 <- lme(mood_down ~ s_chr.l + s_rlx.l + s_enr.l + s_irr.l + s_dwn.l + s_lnl.l + id_time, random=list(idtw = ~1, subjno = pdDiag(~ 1 + id_time + s_chr.l + s_rlx.l  + s_enr.l + s_irr.l + s_dwn.l + s_lnl.l)), correlation = corCAR1(form = ~ id_time | idtw / subjno), data=my_data_complete, na.action=na.omit, control=list(opt="optim"), subset=group27=="1")
mat_dwn_1 <- matrix(as.vector(fixed.effects(model_dwn_1))[c(2:7)], 6, 1)
model_lnl_1 <- lme(mood_lonely ~ s_chr.l + s_rlx.l + s_enr.l + s_irr.l + s_dwn.l + s_lnl.l + id_time, random=list(idtw = ~1, subjno = pdDiag(~ 1 + id_time + s_chr.l + s_rlx.l  + s_enr.l + s_irr.l + s_dwn.l + s_lnl.l)), correlation = corCAR1(form = ~ id_time | idtw / subjno), data=my_data_complete, na.action=na.omit, control=list(opt="optim"), subset=group27=="1")
mat_lnl_1 <- matrix(as.vector(fixed.effects(model_lnl_1))[c(2:7)], 6, 1)


##### And now creating the networks with only significant paths ## 

mat_sig_che_1 <- as.data.frame(coef(summary(model_che_1))[2:7, c("Value", "p-value")])
mat_sig_che_1$Value[mat_sig_che_1$`p-value` >= 0.05 ] <- 0 
mat_sig_rlx_1 <- as.data.frame(coef(summary(model_rlx_1))[2:7, c("Value", "p-value")])
mat_sig_rlx_1$Value[mat_sig_rlx_1$`p-value` >= 0.05 ] <- 0 
mat_sig_enr_1 <- as.data.frame(coef(summary(model_enr_1))[2:7, c("Value", "p-value")])
mat_sig_enr_1$Value[mat_sig_enr_1$`p-value` >= 0.05 ] <- 0 
mat_sig_irr_1 <- as.data.frame(coef(summary(model_irr_1))[2:7, c("Value", "p-value")])
mat_sig_irr_1$Value[mat_sig_irr_1$`p-value` >= 0.05 ] <- 0 
mat_sig_dwn_1 <- as.data.frame(coef(summary(model_dwn_1))[2:7, c("Value", "p-value")])
mat_sig_dwn_1$Value[mat_sig_dwn_1$`p-value` >= 0.05 ] <- 0 
mat_sig_lnl_1 <- as.data.frame(coef(summary(model_lnl_1))[2:7, c("Value", "p-value")])
mat_sig_lnl_1$Value[mat_sig_lnl_1$`p-value` >= 0.05 ] <- 0 

network_sig_group_1 <- cbind(mat_sig_che_1[,1], mat_sig_rlx_1[,1], mat_sig_enr_1[,1], mat_sig_irr_1[,1], mat_sig_dwn_1[,1], mat_sig_lnl_1[,1])

# Models for the Increase group # 

model_che_2 <- lme(mood_cheerful ~ s_chr.l + s_rlx.l + s_enr.l + s_irr.l + s_dwn.l + s_lnl.l + id_time, random=list(idtw = ~1, subjno = pdDiag(~ 1 + id_time + s_chr.l + s_rlx.l  + s_enr.l + s_irr.l + s_dwn.l + s_lnl.l)), correlation = corCAR1(form = ~ id_time | idtw / subjno), data=my_data_complete, na.action=na.omit, control=list(opt="optim"), subset=group27=="3")
mat_che_2 <- matrix(as.vector(fixed.effects(model_che_2))[c(2:7)], 6, 1)
model_rlx_2 <- lme(mood_relaxed ~ s_chr.l + s_rlx.l + s_enr.l + s_irr.l + s_dwn.l + s_lnl.l + id_time, random=list(idtw = ~1, subjno = pdDiag(~ 1 + id_time + s_chr.l + s_rlx.l  + s_enr.l + s_irr.l + s_dwn.l + s_lnl.l)), correlation = corCAR1(form = ~ id_time | idtw / subjno), data=my_data_complete, na.action=na.omit, control=list(opt="optim"), subset=group27=="3")
mat_rlx_2 <- matrix(as.vector(fixed.effects(model_rlx_2))[c(2:7)], 6, 1)
model_enr_2 <- lme(phy_energy ~ s_chr.l + s_rlx.l + s_enr.l + s_irr.l + s_dwn.l + s_lnl.l + id_time, random=list(idtw = ~1, subjno = pdDiag(~ 1 + id_time + s_chr.l + s_rlx.l  + s_enr.l + s_irr.l + s_dwn.l + s_lnl.l)), correlation = corCAR1(form = ~ id_time | idtw / subjno), data=my_data_complete, na.action=na.omit, control=list(opt="optim"), subset=group27=="3")
mat_enr_2 <- matrix(as.vector(fixed.effects(model_enr_2))[c(2:7)], 6, 1)
model_irr_2 <- lme(mood_irritat ~ s_chr.l + s_rlx.l + s_enr.l + s_irr.l + s_dwn.l + s_lnl.l + id_time, random=list(idtw = ~1, subjno = pdDiag(~ 1 + id_time + s_chr.l + s_rlx.l  + s_enr.l + s_irr.l + s_dwn.l + s_lnl.l)), correlation = corCAR1(form = ~ id_time | idtw / subjno), data=my_data_complete, na.action=na.omit, control=list(opt="optim"), subset=group27=="3")
mat_irr_2 <- matrix(as.vector(fixed.effects(model_irr_2))[c(2:7)], 6, 1)
model_dwn_2 <- lme(mood_down ~ s_chr.l + s_rlx.l + s_enr.l + s_irr.l + s_dwn.l + s_lnl.l + id_time, random=list(idtw = ~1, subjno = pdDiag(~ 1 + id_time + s_chr.l + s_rlx.l  + s_enr.l + s_irr.l + s_dwn.l + s_lnl.l)), correlation = corCAR1(form = ~ id_time | idtw / subjno), data=my_data_complete, na.action=na.omit, control=list(opt="optim"), subset=group27=="3")
mat_dwn_2 <- matrix(as.vector(fixed.effects(model_dwn_2))[c(2:7)], 6, 1)
model_lnl_2 <- lme(mood_lonely ~ s_chr.l + s_rlx.l + s_enr.l + s_irr.l + s_dwn.l + s_lnl.l + id_time, random=list(idtw = ~1, subjno = pdDiag(~ 1 + id_time + s_chr.l + s_rlx.l  + s_enr.l + s_irr.l + s_dwn.l + s_lnl.l)), correlation = corCAR1(form = ~ id_time | idtw / subjno), data=my_data_complete, na.action=na.omit, control=list(opt="optim"), subset=group27=="3")
mat_lnl_2 <- matrix(as.vector(fixed.effects(model_lnl_2))[c(2:7)], 6, 1)
network_group_2 <- (cbind(mat_che_2, mat_rlx_2,  mat_enr_2, mat_irr_2, mat_dwn_2, mat_lnl_2))

##### And now creating the networks with only significant paths ## 

mat_sig_che_2 <- as.data.frame(coef(summary(model_che_2))[2:7, c("Value", "p-value")])
mat_sig_che_2$Value[mat_sig_che_2$`p-value` >= 0.05 ] <- 0 
mat_sig_rlx_2 <- as.data.frame(coef(summary(model_rlx_2))[2:7, c("Value", "p-value")])
mat_sig_rlx_2$Value[mat_sig_rlx_2$`p-value` >= 0.05 ] <- 0 
mat_sig_enr_2 <- as.data.frame(coef(summary(model_enr_2))[2:7, c("Value", "p-value")])
mat_sig_enr_2$Value[mat_sig_enr_2$`p-value` >= 0.05 ] <- 0 
mat_sig_irr_2 <- as.data.frame(coef(summary(model_irr_2))[2:7, c("Value", "p-value")])
mat_sig_irr_2$Value[mat_sig_irr_2$`p-value` >= 0.05 ] <- 0 
mat_sig_dwn_2 <- as.data.frame(coef(summary(model_dwn_2))[2:7, c("Value", "p-value")])
mat_sig_dwn_2$Value[mat_sig_dwn_2$`p-value` >= 0.05 ] <- 0 
mat_sig_lnl_2 <- as.data.frame(coef(summary(model_lnl_2))[2:7, c("Value", "p-value")])
mat_sig_lnl_2$Value[mat_sig_lnl_2$`p-value` >= 0.05 ] <- 0 

network_sig_group_2 <- (cbind(mat_sig_che_2[,1], mat_sig_rlx_2[,1],  mat_sig_enr_2[,1], mat_sig_irr_2[,1], mat_sig_dwn_2[,1], mat_sig_lnl_2[,1]))

# Networks  # 


# 1. Open  file
tiff("networks_grouping27.tif", width= 1200, height= 600)
# 2. Create the plot
layout(t(1:2))
qgraph(network_sig_group_1, labels = c("che", "rlx", "enr", "irr", "dwn", "lnl"), negDashed = TRUE, edge.labels = TRUE, layout = "spring", vsize = 9, esize = 15, maximum = 0.25,   title = "The Stable group v27")
qgraph(network_sig_group_2, labels = c("che", "rlx", "enr", "irr",  "dwn", "lnl"), negDashed = TRUE,  edge.labels = TRUE, layout = "spring", vsize = 9, esize = 15, maximum = 0.25,  title = "The Increase group v27")

# 3. Close the file
dev.off()

####Group 28####

# Models for the Stable group # 

model_che_1 <- lme(mood_cheerful ~ s_chr.l + s_rlx.l + s_enr.l + s_irr.l + s_dwn.l + s_lnl.l + id_time, random=list(idtw = ~1, subjno = pdDiag(~ 1 + id_time + s_chr.l + s_rlx.l  + s_enr.l + s_irr.l + s_dwn.l + s_lnl.l)), correlation = corCAR1(form = ~ id_time | idtw / subjno), data=my_data_complete, na.action=na.omit, control=list(opt="optim"), subset=group28=="1")
mat_che_1 <- matrix(as.vector(fixed.effects(model_che_1))[c(2:7)], 6, 1)
model_rlx_1 <- lme(mood_relaxed ~ s_chr.l + s_rlx.l + s_enr.l + s_irr.l + s_dwn.l + s_lnl.l + id_time, random=list(idtw = ~1, subjno = pdDiag(~ 1 + id_time + s_chr.l + s_rlx.l  + s_enr.l + s_irr.l + s_dwn.l + s_lnl.l)), correlation = corCAR1(form = ~ id_time | idtw / subjno), data=my_data_complete, na.action=na.omit, control=list(opt="optim"), subset=group28=="1")
mat_rlx_1 <- matrix(as.vector(fixed.effects(model_rlx_1))[c(2:7)], 6, 1)
model_enr_1 <- lme(phy_energy ~ s_chr.l + s_rlx.l + s_enr.l + s_irr.l + s_dwn.l + s_lnl.l + id_time, random=list(idtw = ~1, subjno = pdDiag(~ 1 + id_time + s_chr.l + s_rlx.l  + s_enr.l + s_irr.l + s_dwn.l + s_lnl.l)), correlation = corCAR1(form = ~ id_time | idtw / subjno), data=my_data_complete, na.action=na.omit, control=list(opt="optim"), subset=group28=="1")
mat_enr_1 <- matrix(as.vector(fixed.effects(model_enr_1))[c(2:7)], 6, 1)
model_irr_1 <- lme(mood_irritat ~ s_chr.l + s_rlx.l + s_enr.l + s_irr.l + s_dwn.l + s_lnl.l + id_time, random=list(idtw = ~1, subjno = pdDiag(~ 1 + id_time + s_chr.l + s_rlx.l  + s_enr.l + s_irr.l + s_dwn.l + s_lnl.l)), correlation = corCAR1(form = ~ id_time | idtw / subjno), data=my_data_complete, na.action=na.omit, control=list(opt="optim"), subset=group28=="1")
mat_irr_1 <- matrix(as.vector(fixed.effects(model_irr_1))[c(2:7)], 6, 1)
model_dwn_1 <- lme(mood_down ~ s_chr.l + s_rlx.l + s_enr.l + s_irr.l + s_dwn.l + s_lnl.l + id_time, random=list(idtw = ~1, subjno = pdDiag(~ 1 + id_time + s_chr.l + s_rlx.l  + s_enr.l + s_irr.l + s_dwn.l + s_lnl.l)), correlation = corCAR1(form = ~ id_time | idtw / subjno), data=my_data_complete, na.action=na.omit, control=list(opt="optim"), subset=group28=="1")
mat_dwn_1 <- matrix(as.vector(fixed.effects(model_dwn_1))[c(2:7)], 6, 1)
model_lnl_1 <- lme(mood_lonely ~ s_chr.l + s_rlx.l + s_enr.l + s_irr.l + s_dwn.l + s_lnl.l + id_time, random=list(idtw = ~1, subjno = pdDiag(~ 1 + id_time + s_chr.l + s_rlx.l  + s_enr.l + s_irr.l + s_dwn.l + s_lnl.l)), correlation = corCAR1(form = ~ id_time | idtw / subjno), data=my_data_complete, na.action=na.omit, control=list(opt="optim"), subset=group28=="1")
mat_lnl_1 <- matrix(as.vector(fixed.effects(model_lnl_1))[c(2:7)], 6, 1)


##### And now creating the networks with only significant paths ## 

mat_sig_che_1 <- as.data.frame(coef(summary(model_che_1))[2:7, c("Value", "p-value")])
mat_sig_che_1$Value[mat_sig_che_1$`p-value` >= 0.05 ] <- 0 
mat_sig_rlx_1 <- as.data.frame(coef(summary(model_rlx_1))[2:7, c("Value", "p-value")])
mat_sig_rlx_1$Value[mat_sig_rlx_1$`p-value` >= 0.05 ] <- 0 
mat_sig_enr_1 <- as.data.frame(coef(summary(model_enr_1))[2:7, c("Value", "p-value")])
mat_sig_enr_1$Value[mat_sig_enr_1$`p-value` >= 0.05 ] <- 0 
mat_sig_irr_1 <- as.data.frame(coef(summary(model_irr_1))[2:7, c("Value", "p-value")])
mat_sig_irr_1$Value[mat_sig_irr_1$`p-value` >= 0.05 ] <- 0 
mat_sig_dwn_1 <- as.data.frame(coef(summary(model_dwn_1))[2:7, c("Value", "p-value")])
mat_sig_dwn_1$Value[mat_sig_dwn_1$`p-value` >= 0.05 ] <- 0 
mat_sig_lnl_1 <- as.data.frame(coef(summary(model_lnl_1))[2:7, c("Value", "p-value")])
mat_sig_lnl_1$Value[mat_sig_lnl_1$`p-value` >= 0.05 ] <- 0 

network_sig_group_1 <- cbind(mat_sig_che_1[,1], mat_sig_rlx_1[,1], mat_sig_enr_1[,1], mat_sig_irr_1[,1], mat_sig_dwn_1[,1], mat_sig_lnl_1[,1])

# Models for the Increase group # 

model_che_2 <- lme(mood_cheerful ~ s_chr.l + s_rlx.l + s_enr.l + s_irr.l + s_dwn.l + s_lnl.l + id_time, random=list(idtw = ~1, subjno = pdDiag(~ 1 + id_time + s_chr.l + s_rlx.l  + s_enr.l + s_irr.l + s_dwn.l + s_lnl.l)), correlation = corCAR1(form = ~ id_time | idtw / subjno), data=my_data_complete, na.action=na.omit, control=list(opt="optim"), subset=group28=="3")
mat_che_2 <- matrix(as.vector(fixed.effects(model_che_2))[c(2:7)], 6, 1)
model_rlx_2 <- lme(mood_relaxed ~ s_chr.l + s_rlx.l + s_enr.l + s_irr.l + s_dwn.l + s_lnl.l + id_time, random=list(idtw = ~1, subjno = pdDiag(~ 1 + id_time + s_chr.l + s_rlx.l  + s_enr.l + s_irr.l + s_dwn.l + s_lnl.l)), correlation = corCAR1(form = ~ id_time | idtw / subjno), data=my_data_complete, na.action=na.omit, control=list(opt="optim"), subset=group28=="3")
mat_rlx_2 <- matrix(as.vector(fixed.effects(model_rlx_2))[c(2:7)], 6, 1)
model_enr_2 <- lme(phy_energy ~ s_chr.l + s_rlx.l + s_enr.l + s_irr.l + s_dwn.l + s_lnl.l + id_time, random=list(idtw = ~1, subjno = pdDiag(~ 1 + id_time + s_chr.l + s_rlx.l  + s_enr.l + s_irr.l + s_dwn.l + s_lnl.l)), correlation = corCAR1(form = ~ id_time | idtw / subjno), data=my_data_complete, na.action=na.omit, control=list(opt="optim"), subset=group28=="3")
mat_enr_2 <- matrix(as.vector(fixed.effects(model_enr_2))[c(2:7)], 6, 1)
model_irr_2 <- lme(mood_irritat ~ s_chr.l + s_rlx.l + s_enr.l + s_irr.l + s_dwn.l + s_lnl.l + id_time, random=list(idtw = ~1, subjno = pdDiag(~ 1 + id_time + s_chr.l + s_rlx.l  + s_enr.l + s_irr.l + s_dwn.l + s_lnl.l)), correlation = corCAR1(form = ~ id_time | idtw / subjno), data=my_data_complete, na.action=na.omit, control=list(opt="optim"), subset=group28=="3")
mat_irr_2 <- matrix(as.vector(fixed.effects(model_irr_2))[c(2:7)], 6, 1)
model_dwn_2 <- lme(mood_down ~ s_chr.l + s_rlx.l + s_enr.l + s_irr.l + s_dwn.l + s_lnl.l + id_time, random=list(idtw = ~1, subjno = pdDiag(~ 1 + id_time + s_chr.l + s_rlx.l  + s_enr.l + s_irr.l + s_dwn.l + s_lnl.l)), correlation = corCAR1(form = ~ id_time | idtw / subjno), data=my_data_complete, na.action=na.omit, control=list(opt="optim"), subset=group28=="3")
mat_dwn_2 <- matrix(as.vector(fixed.effects(model_dwn_2))[c(2:7)], 6, 1)
model_lnl_2 <- lme(mood_lonely ~ s_chr.l + s_rlx.l + s_enr.l + s_irr.l + s_dwn.l + s_lnl.l + id_time, random=list(idtw = ~1, subjno = pdDiag(~ 1 + id_time + s_chr.l + s_rlx.l  + s_enr.l + s_irr.l + s_dwn.l + s_lnl.l)), correlation = corCAR1(form = ~ id_time | idtw / subjno), data=my_data_complete, na.action=na.omit, control=list(opt="optim"), subset=group28=="3")
mat_lnl_2 <- matrix(as.vector(fixed.effects(model_lnl_2))[c(2:7)], 6, 1)
network_group_2 <- (cbind(mat_che_2, mat_rlx_2,  mat_enr_2, mat_irr_2, mat_dwn_2, mat_lnl_2))

##### And now creating the networks with only significant paths ## 

mat_sig_che_2 <- as.data.frame(coef(summary(model_che_2))[2:7, c("Value", "p-value")])
mat_sig_che_2$Value[mat_sig_che_2$`p-value` >= 0.05 ] <- 0 
mat_sig_rlx_2 <- as.data.frame(coef(summary(model_rlx_2))[2:7, c("Value", "p-value")])
mat_sig_rlx_2$Value[mat_sig_rlx_2$`p-value` >= 0.05 ] <- 0 
mat_sig_enr_2 <- as.data.frame(coef(summary(model_enr_2))[2:7, c("Value", "p-value")])
mat_sig_enr_2$Value[mat_sig_enr_2$`p-value` >= 0.05 ] <- 0 
mat_sig_irr_2 <- as.data.frame(coef(summary(model_irr_2))[2:7, c("Value", "p-value")])
mat_sig_irr_2$Value[mat_sig_irr_2$`p-value` >= 0.05 ] <- 0 
mat_sig_dwn_2 <- as.data.frame(coef(summary(model_dwn_2))[2:7, c("Value", "p-value")])
mat_sig_dwn_2$Value[mat_sig_dwn_2$`p-value` >= 0.05 ] <- 0 
mat_sig_lnl_2 <- as.data.frame(coef(summary(model_lnl_2))[2:7, c("Value", "p-value")])
mat_sig_lnl_2$Value[mat_sig_lnl_2$`p-value` >= 0.05 ] <- 0 

network_sig_group_2 <- (cbind(mat_sig_che_2[,1], mat_sig_rlx_2[,1],  mat_sig_enr_2[,1], mat_sig_irr_2[,1], mat_sig_dwn_2[,1], mat_sig_lnl_2[,1]))

# Networks  # 


# 1. Open  file
tiff("networks_grouping28.tif", width= 1200, height= 600)
# 2. Create the plot
layout(t(1:2))
qgraph(network_sig_group_1, labels = c("che", "rlx", "enr", "irr", "dwn", "lnl"), negDashed = TRUE, edge.labels = TRUE, layout = "spring", vsize = 9, esize = 15, maximum = 0.25,   title = "The Stable group v28")
qgraph(network_sig_group_2, labels = c("che", "rlx", "enr", "irr",  "dwn", "lnl"), negDashed = TRUE,  edge.labels = TRUE, layout = "spring", vsize = 9, esize = 15, maximum = 0.25,  title = "The Increase group v28")

# 3. Close the file
dev.off()

####Group 29####

# Models for the Stable group # 

model_che_1 <- lme(mood_cheerful ~ s_chr.l + s_rlx.l + s_enr.l + s_irr.l + s_dwn.l + s_lnl.l + id_time, random=list(idtw = ~1, subjno = pdDiag(~ 1 + id_time + s_chr.l + s_rlx.l  + s_enr.l + s_irr.l + s_dwn.l + s_lnl.l)), correlation = corCAR1(form = ~ id_time | idtw / subjno), data=my_data_complete, na.action=na.omit, control=list(opt="optim"), subset=group29=="1")
mat_che_1 <- matrix(as.vector(fixed.effects(model_che_1))[c(2:7)], 6, 1)
model_rlx_1 <- lme(mood_relaxed ~ s_chr.l + s_rlx.l + s_enr.l + s_irr.l + s_dwn.l + s_lnl.l + id_time, random=list(idtw = ~1, subjno = pdDiag(~ 1 + id_time + s_chr.l + s_rlx.l  + s_enr.l + s_irr.l + s_dwn.l + s_lnl.l)), correlation = corCAR1(form = ~ id_time | idtw / subjno), data=my_data_complete, na.action=na.omit, control=list(opt="optim"), subset=group29=="1")
mat_rlx_1 <- matrix(as.vector(fixed.effects(model_rlx_1))[c(2:7)], 6, 1)
model_enr_1 <- lme(phy_energy ~ s_chr.l + s_rlx.l + s_enr.l + s_irr.l + s_dwn.l + s_lnl.l + id_time, random=list(idtw = ~1, subjno = pdDiag(~ 1 + id_time + s_chr.l + s_rlx.l  + s_enr.l + s_irr.l + s_dwn.l + s_lnl.l)), correlation = corCAR1(form = ~ id_time | idtw / subjno), data=my_data_complete, na.action=na.omit, control=list(opt="optim"), subset=group29=="1")
mat_enr_1 <- matrix(as.vector(fixed.effects(model_enr_1))[c(2:7)], 6, 1)
model_irr_1 <- lme(mood_irritat ~ s_chr.l + s_rlx.l + s_enr.l + s_irr.l + s_dwn.l + s_lnl.l + id_time, random=list(idtw = ~1, subjno = pdDiag(~ 1 + id_time + s_chr.l + s_rlx.l  + s_enr.l + s_irr.l + s_dwn.l + s_lnl.l)), correlation = corCAR1(form = ~ id_time | idtw / subjno), data=my_data_complete, na.action=na.omit, control=list(opt="optim"), subset=group29=="1")
mat_irr_1 <- matrix(as.vector(fixed.effects(model_irr_1))[c(2:7)], 6, 1)
model_dwn_1 <- lme(mood_down ~ s_chr.l + s_rlx.l + s_enr.l + s_irr.l + s_dwn.l + s_lnl.l + id_time, random=list(idtw = ~1, subjno = pdDiag(~ 1 + id_time + s_chr.l + s_rlx.l  + s_enr.l + s_irr.l + s_dwn.l + s_lnl.l)), correlation = corCAR1(form = ~ id_time | idtw / subjno), data=my_data_complete, na.action=na.omit, control=list(opt="optim"), subset=group29=="1")
mat_dwn_1 <- matrix(as.vector(fixed.effects(model_dwn_1))[c(2:7)], 6, 1)
model_lnl_1 <- lme(mood_lonely ~ s_chr.l + s_rlx.l + s_enr.l + s_irr.l + s_dwn.l + s_lnl.l + id_time, random=list(idtw = ~1, subjno = pdDiag(~ 1 + id_time + s_chr.l + s_rlx.l  + s_enr.l + s_irr.l + s_dwn.l + s_lnl.l)), correlation = corCAR1(form = ~ id_time | idtw / subjno), data=my_data_complete, na.action=na.omit, control=list(opt="optim"), subset=group29=="1")
mat_lnl_1 <- matrix(as.vector(fixed.effects(model_lnl_1))[c(2:7)], 6, 1)


##### And now creating the networks with only significant paths ## 

mat_sig_che_1 <- as.data.frame(coef(summary(model_che_1))[2:7, c("Value", "p-value")])
mat_sig_che_1$Value[mat_sig_che_1$`p-value` >= 0.05 ] <- 0 
mat_sig_rlx_1 <- as.data.frame(coef(summary(model_rlx_1))[2:7, c("Value", "p-value")])
mat_sig_rlx_1$Value[mat_sig_rlx_1$`p-value` >= 0.05 ] <- 0 
mat_sig_enr_1 <- as.data.frame(coef(summary(model_enr_1))[2:7, c("Value", "p-value")])
mat_sig_enr_1$Value[mat_sig_enr_1$`p-value` >= 0.05 ] <- 0 
mat_sig_irr_1 <- as.data.frame(coef(summary(model_irr_1))[2:7, c("Value", "p-value")])
mat_sig_irr_1$Value[mat_sig_irr_1$`p-value` >= 0.05 ] <- 0 
mat_sig_dwn_1 <- as.data.frame(coef(summary(model_dwn_1))[2:7, c("Value", "p-value")])
mat_sig_dwn_1$Value[mat_sig_dwn_1$`p-value` >= 0.05 ] <- 0 
mat_sig_lnl_1 <- as.data.frame(coef(summary(model_lnl_1))[2:7, c("Value", "p-value")])
mat_sig_lnl_1$Value[mat_sig_lnl_1$`p-value` >= 0.05 ] <- 0 

network_sig_group_1 <- cbind(mat_sig_che_1[,1], mat_sig_rlx_1[,1], mat_sig_enr_1[,1], mat_sig_irr_1[,1], mat_sig_dwn_1[,1], mat_sig_lnl_1[,1])

# Models for the Increase group # 

model_che_2 <- lme(mood_cheerful ~ s_chr.l + s_rlx.l + s_enr.l + s_irr.l + s_dwn.l + s_lnl.l + id_time, random=list(idtw = ~1, subjno = pdDiag(~ 1 + id_time + s_chr.l + s_rlx.l  + s_enr.l + s_irr.l + s_dwn.l + s_lnl.l)), correlation = corCAR1(form = ~ id_time | idtw / subjno), data=my_data_complete, na.action=na.omit, control=list(opt="optim"), subset=group29=="3")
mat_che_2 <- matrix(as.vector(fixed.effects(model_che_2))[c(2:7)], 6, 1)
model_rlx_2 <- lme(mood_relaxed ~ s_chr.l + s_rlx.l + s_enr.l + s_irr.l + s_dwn.l + s_lnl.l + id_time, random=list(idtw = ~1, subjno = pdDiag(~ 1 + id_time + s_chr.l + s_rlx.l  + s_enr.l + s_irr.l + s_dwn.l + s_lnl.l)), correlation = corCAR1(form = ~ id_time | idtw / subjno), data=my_data_complete, na.action=na.omit, control=list(opt="optim"), subset=group29=="3")
mat_rlx_2 <- matrix(as.vector(fixed.effects(model_rlx_2))[c(2:7)], 6, 1)
model_enr_2 <- lme(phy_energy ~ s_chr.l + s_rlx.l + s_enr.l + s_irr.l + s_dwn.l + s_lnl.l + id_time, random=list(idtw = ~1, subjno = pdDiag(~ 1 + id_time + s_chr.l + s_rlx.l  + s_enr.l + s_irr.l + s_dwn.l + s_lnl.l)), correlation = corCAR1(form = ~ id_time | idtw / subjno), data=my_data_complete, na.action=na.omit, control=list(opt="optim"), subset=group29=="3")
mat_enr_2 <- matrix(as.vector(fixed.effects(model_enr_2))[c(2:7)], 6, 1)
model_irr_2 <- lme(mood_irritat ~ s_chr.l + s_rlx.l + s_enr.l + s_irr.l + s_dwn.l + s_lnl.l + id_time, random=list(idtw = ~1, subjno = pdDiag(~ 1 + id_time + s_chr.l + s_rlx.l  + s_enr.l + s_irr.l + s_dwn.l + s_lnl.l)), correlation = corCAR1(form = ~ id_time | idtw / subjno), data=my_data_complete, na.action=na.omit, control=list(opt="optim"), subset=group29=="3")
mat_irr_2 <- matrix(as.vector(fixed.effects(model_irr_2))[c(2:7)], 6, 1)
model_dwn_2 <- lme(mood_down ~ s_chr.l + s_rlx.l + s_enr.l + s_irr.l + s_dwn.l + s_lnl.l + id_time, random=list(idtw = ~1, subjno = pdDiag(~ 1 + id_time + s_chr.l + s_rlx.l  + s_enr.l + s_irr.l + s_dwn.l + s_lnl.l)), correlation = corCAR1(form = ~ id_time | idtw / subjno), data=my_data_complete, na.action=na.omit, control=list(opt="optim"), subset=group29=="3")
mat_dwn_2 <- matrix(as.vector(fixed.effects(model_dwn_2))[c(2:7)], 6, 1)
model_lnl_2 <- lme(mood_lonely ~ s_chr.l + s_rlx.l + s_enr.l + s_irr.l + s_dwn.l + s_lnl.l + id_time, random=list(idtw = ~1, subjno = pdDiag(~ 1 + id_time + s_chr.l + s_rlx.l  + s_enr.l + s_irr.l + s_dwn.l + s_lnl.l)), correlation = corCAR1(form = ~ id_time | idtw / subjno), data=my_data_complete, na.action=na.omit, control=list(opt="optim"), subset=group29=="3")
mat_lnl_2 <- matrix(as.vector(fixed.effects(model_lnl_2))[c(2:7)], 6, 1)
network_group_2 <- (cbind(mat_che_2, mat_rlx_2,  mat_enr_2, mat_irr_2, mat_dwn_2, mat_lnl_2))

##### And now creating the networks with only significant paths ## 

mat_sig_che_2 <- as.data.frame(coef(summary(model_che_2))[2:7, c("Value", "p-value")])
mat_sig_che_2$Value[mat_sig_che_2$`p-value` >= 0.05 ] <- 0 
mat_sig_rlx_2 <- as.data.frame(coef(summary(model_rlx_2))[2:7, c("Value", "p-value")])
mat_sig_rlx_2$Value[mat_sig_rlx_2$`p-value` >= 0.05 ] <- 0 
mat_sig_enr_2 <- as.data.frame(coef(summary(model_enr_2))[2:7, c("Value", "p-value")])
mat_sig_enr_2$Value[mat_sig_enr_2$`p-value` >= 0.05 ] <- 0 
mat_sig_irr_2 <- as.data.frame(coef(summary(model_irr_2))[2:7, c("Value", "p-value")])
mat_sig_irr_2$Value[mat_sig_irr_2$`p-value` >= 0.05 ] <- 0 
mat_sig_dwn_2 <- as.data.frame(coef(summary(model_dwn_2))[2:7, c("Value", "p-value")])
mat_sig_dwn_2$Value[mat_sig_dwn_2$`p-value` >= 0.05 ] <- 0 
mat_sig_lnl_2 <- as.data.frame(coef(summary(model_lnl_2))[2:7, c("Value", "p-value")])
mat_sig_lnl_2$Value[mat_sig_lnl_2$`p-value` >= 0.05 ] <- 0 

network_sig_group_2 <- (cbind(mat_sig_che_2[,1], mat_sig_rlx_2[,1],  mat_sig_enr_2[,1], mat_sig_irr_2[,1], mat_sig_dwn_2[,1], mat_sig_lnl_2[,1]))

# Networks  # 


# 1. Open  file
tiff("networks_grouping29.tif", width= 1200, height= 600)
# 2. Create the plot
layout(t(1:2))
qgraph(network_sig_group_1, labels = c("che", "rlx", "enr", "irr", "dwn", "lnl"), negDashed = TRUE, edge.labels = TRUE, layout = "spring", vsize = 9, esize = 15, maximum = 0.25,   title = "The Stable group v29")
qgraph(network_sig_group_2, labels = c("che", "rlx", "enr", "irr",  "dwn", "lnl"), negDashed = TRUE,  edge.labels = TRUE, layout = "spring", vsize = 9, esize = 15, maximum = 0.25,  title = "The Increase group v29")

# 3. Close the file
dev.off()
